# Supplementary material for: The TaDof-2D–miR1832–TaP450-7A module regulates low-temperature-induced seed dormancy release in wheat
Source: Plant Commun. 2026 Jan 30;7(7):101749. doi: 10.1016/j.xplc.2026.101749 (PMC13370231; doi:10.1016/j.xplc.2026.101749)
Supplement: Supplemental Table 1. Differentially expressed mRNAs [file mmc2.xlsx]

## Sheet: Sheet1
Supplemental Table 1 Differentially expressed mRNAs.
Number	Gene ID	log2Fold Change		FPKM			NR annotation
		35DPA-NTvsLT	regulated	21DPA-NT	35DPA-NT	35DPA-LT
1	TraesCS2D02G517700	-1.71	down	0.0343647	0.567859	0.201361	(+)-neomenthol dehydrogenase-like [Aegilops tauschii subsp. tauschii]
2	TraesCS2A02G516200	-1.5	down	0.317752	0.436232	0.256272	(+)-neomenthol dehydrogenase-like [Aegilops tauschii subsp. tauschii]
3	TraesCS5B02G003500	-1.41	down	238.108	10.3308	4.29889	15kDa grain softness protein [Triticum aestivum]
4	TraesCS3D02G045800	-2.41	down	50.135	11.4922	2.38115	16.9 kDa class I heat shock protein 1-like [Aegilops tauschii subsp. tauschii]
5	TraesCS5B02G245700	-1.83	down	62.7473	7.66694	2.3875	16.9 kDa class I heat shock protein 1-like [Aegilops tauschii subsp. tauschii]
6	TraesCS6A02G033300	-2.26	down	43.327	45.8066	10.6761	2&apos;-deoxymugineic-acid 2&apos;-dioxygenase-like [Aegilops tauschii subsp. tauschii]
7	TraesCS6B02G046800	-1.97	down	11.6252	11.8609	3.37665	2&apos;-deoxymugineic-acid 2&apos;-dioxygenase-like [Aegilops tauschii subsp. tauschii]
8	TraesCS6D02G038500	-1.17	down	32.4148	106.264	52.4799	2&apos;-deoxymugineic-acid 2&apos;-dioxygenase-like [Aegilops tauschii subsp. tauschii]
9	TraesCS6A02G004600	-1.07	down	4.5235	4.47593	2.72385	26S proteasome non-ATPase regulatory subunit 10 [Aegilops tauschii subsp. tauschii]
10	TraesCS7D02G327700	-1.82	down	0.463346	1.69389	0.697759	30S ribosomal protein S31, chloroplastic [Aegilops tauschii subsp. tauschii]
11	TraesCS1D02G285300	-1.56	down	5.54883	9.70871	3.64	40s ribosomal protein s15a-1 [Quercus suber]
12	TraesCS6D02G356300	-1.4	down	1.93845	3.49953	1.5394	40S ribosomal S30-like protein [Medicago truncatula]
13	TraesCS2A02G073800	-1.81	down	1.51378	2.42068	0.881059	5&apos;-3&apos; exoribonuclease 3-like isoform X1 [Aegilops tauschii subsp. tauschii]
14	TraesCS7A02G082000	-1.69	down	0.826491	1.0345	0.331465	60S ribosomal protein L5-1 [Triticum urartu]
15	TraesCS6D02G131900	-1.51	down	0.117899	0.484555	0.299687	ABC transporter B family member 19-like [Aegilops tauschii subsp. tauschii]
16	TraesCS2B02G041600	-1.18	down	1.21037	2.51674	1.43854	ABC transporter B family member 25, mitochondrial-like [Aegilops tauschii subsp. tauschii]
17	TraesCS6A02G178500	-1.07	down	5.12685	6.51571	3.45866	ABC transporter G family member 39 [Aegilops tauschii subsp. tauschii]
18	TraesCS5D02G163700	-1.36	down	1.06198	2.69375	1.37041	ABC transporter G family member 41-like isoform X1 [Aegilops tauschii subsp. tauschii]
19	TraesCS7A02G356200	-1.77	down	0.23199	0.34453	0.0893093	ABC transporter G family member 42-like [Aegilops tauschii subsp. tauschii]
20	TraesCS3B02G404400	-1.18	down	3.92123	4.38572	2.12789	ABI5 [Triticum aestivum]
21	TraesCS7D02G292900	-1.61	down	1.45968	3.69232	1.40423	acyl-CoA-binding protein-like [Aegilops tauschii subsp. tauschii]
22	TraesCS1A02G428100	-1.66	down	0.315024	1.05589	0.527793	acyl-protein thioesterase 1 homolog 1-like [Aegilops tauschii subsp. tauschii]
23	TraesCS4A02G236400	-1.41	down	0.725485	0.962249	0.39086	acylpyruvase FAHD1, mitochondrial-like [Aegilops tauschii subsp. tauschii]
24	TraesCS6D02G213800	-1.1	down	1.9997	2.49456	1.2538	ADP-ribosylation factor GTPase-activating protein AGD2-like [Aegilops tauschii subsp. tauschii]
25	TraesCS5D02G070800	-1.24	down	2.4178	3.32967	1.6971	alanine aminotransferase 2-like [Aegilops tauschii subsp. tauschii]
26	TraesCS7B02G137600	-1.16	down	2.26158	5.86721	2.78041	alanine--tRNA ligase-like [Aegilops tauschii subsp. tauschii]
27	TraesCS6A02G049500	-1.09	down	15.3771	1.41657	0.736951	alpha/beta-gliadin [Triticum aestivum]
28	TraesCS1D02G405700	-1.17	down	246.66	13.514	6.68862	alpha-2-purothionin [Aegilops tauschii subsp. tauschii]
29	TraesCS7D02G168000	-1.08	down	277.431	23.6677	12.4972	alpha-amylase/trypsin inhibitor CM1 [Aegilops tauschii subsp. tauschii]
30	TraesCS1B02G359800	-1.15	down	5.18836	1.6567	1.07674	alpha-glucan water dikinase, chloroplastic-like [Aegilops tauschii subsp. tauschii]
31	TraesCS1A02G346200	-1.05	down	5.46026	2.55238	1.38896	alpha-glucan water dikinase, chloroplastic-like [Aegilops tauschii subsp. tauschii]
32	TraesCS7A02G194500	-1.74	down	5.94983	0.801647	0.275126	amino acid permease 6-like [Aegilops tauschii subsp. tauschii]
33	TraesCS3A02G217200	-1.69	down	1.21181	0.785003	0.271781	amino-acid permease BAT1 homolog isoform X1 [Aegilops tauschii subsp. tauschii]
34	TraesCS5D02G196500	-1.05	down	1.10214	4.83272	2.7243	aminopeptidase M1-C-like isoform X1 [Aegilops tauschii subsp. tauschii]
35	TraesCS2D02G362900	-1.14	down	1.38053	1.58738	0.796949	ammonium transporter 1 member 1 [Aegilops tauschii subsp. tauschii]
36	TraesCS3A02G192900	-1.11	down	3.13222	3.68373	2.05454	AMSH-like ubiquitin thioesterase 3 isoform X2 [Aegilops tauschii subsp. tauschii]
37	TraesCS4A02G257200	-1.27	down	1.84417	3.50034	1.65952	AMSH-like ubiquitin thiolesterase 3 [Triticum urartu]
38	TraesCS6B02G407600	-1.2	down	1.81892	1.92549	0.999182	anaphase-promoting complex subunit 10-like [Aegilops tauschii subsp. tauschii]
39	TraesCSU02G140300	-2.11	down	0.372187	0.658637	0.163537	ankyrin repeat-containing protein NPR4-like [Aegilops tauschii subsp. tauschii]
40	TraesCS3D02G127500	-1.42	down	3.5729	1.54944	0.650364	ankyrin-1-like [Aegilops tauschii subsp. tauschii]
41	TraesCS3D02G127700	-1.22	down	1.89557	1.26362	0.634332	ankyrin-1-like isoform X1 [Aegilops tauschii subsp. tauschii]
42	TraesCS1B02G062900	-1.26	down	0.713217	1.01473	0.468018	Ankyrin-3 [Triticum urartu]
43	TraesCS2A02G177500	-1.88	down	8.43911	4.89407	1.53129	anthocyanidin reductase ((2S)-flavan-3-ol-forming)-like [Aegilops tauschii subsp. tauschii]
44	TraesCS6D02G120600	-1.17	down	1.14097	0.774062	0.380707	anthocyanin 5-aromatic acyltransferase-like [Aegilops tauschii subsp. tauschii]
45	TraesCS2A02G528200	-1.28	down	195.364	7.50001	3.40592	antimicrobial peptides-like [Aegilops tauschii subsp. tauschii]
46	TraesCS3A02G188100	-1.29	down	15.3786	31.0781	14.1357	apocytochrome b, partial (mitochondrion) [Peridiscus lucidus]
47	TraesCS2A02G258200	-1.01	down	2.48408	3.78856	2.17256	argonaute1c [Zea mays]
48	TraesCS5A02G542000	-1.06	down	0.590765	0.831575	0.421563	aspartic proteinase Asp1-like [Aegilops tauschii subsp. tauschii]
49	TraesCS3A02G241100	-1.22	down	11.946	1.35215	0.649138	Aspartic proteinase oryzasin-1 [Triticum urartu]
50	TraesCS6B02G410400	-1.8	down	12.5547	1.91032	0.80896	aspartic proteinase oryzasin-1-like isoform X2 [Aegilops tauschii subsp. tauschii]
51	TraesCS6A02G372500	-1.21	down	25.9184	2.45637	1.24406	aspartic proteinase oryzasin-1-like isoform X2 [Aegilops tauschii subsp. tauschii]
52	TraesCS7A02G480600	-1.49	down	0.410986	0.730856	0.271196	aspartic proteinase-like protein 2 [Aegilops tauschii subsp. tauschii]
53	TraesCS7A02G225700	-1.28	down	1.29906	0.929664	0.419385	AT-hook motif nuclear-localized protein 18-like [Aegilops tauschii subsp. tauschii]
54	TraesCS1D02G196100	-1.63	down	14.4808	59.0013	21.4576	ATP synthase F0 subunit 1 (mitochondrion) [Oryza coarctata]
55	TraesCS1B02G353300	-1.42	down	1.02302	1.95607	0.809623	ATP synthase F0 subunit 1 (mitochondrion) [Oryza sativa Japonica Group]
56	TraesCS2B02G283000	-1.59	down	0.623207	1.24146	0.454832	ATP synthase subunit 1 (mitochondrion) [Aegilops speltoides]
57	TraesCS7B02G456800	-1.27	down	8.28357	9.71963	4.51447	ATP synthase subunit 1 (mitochondrion) [Aegilops speltoides]
58	TraesCS5B02G388400	-1.21	down	3.86095	7.02512	3.42706	ATP synthase subunit 1 (mitochondrion) [Aegilops speltoides]
59	TraesCS4D02G137800	-1.15	down	2.25186	5.07714	2.55009	ATP synthase subunit 1 (mitochondrion) [Aegilops speltoides]
60	TraesCS6A02G161000	-1.01	down	16.7558	44.3423	24.4939	ATP synthase subunit 1 (mitochondrion) [Aegilops speltoides]
61	TraesCS1B02G065300	-1.4	down	8.30782	21.6386	9.09398	ATP synthase subunit 6 (mitochondrion) [Triticum timopheevii]
62	TraesCS2D02G089900	-1.91	down	11.235	25.1525	7.47399	ATP synthase subunits 1 (mitochondrion) [Lolium perenne]
63	TraesCS4B02G146700	-1.43	down	0.982313	2.01109	0.817413	AtpA, partial (mitochondrion) [Secale strictum subsp. africanum]
64	TraesCS4B02G125000	-1.06	down	0.965754	1.73459	0.990426	ATP-dependent 6-phosphofructokinase 2 [Aegilops tauschii subsp. tauschii]
65	TraesCS3B02G129700	-1.26	down	0.432679	0.672174	0.344671	ATP-dependent RNA helicase DEAH12, chloroplastic-like [Aegilops tauschii subsp. tauschii]
66	TraesCS2D02G245900	-1.2	down	1.28408	2.01289	1.02455	AUGMIN subunit 3-like isoform X2 [Aegilops tauschii subsp. tauschii]
67	TraesCS6A02G353600	-1.06	down	1.7434	3.74656	2.04451	autophagy-related protein 18b [Aegilops tauschii subsp. tauschii]
68	TraesCS6A02G111900	-1.44	down	2.62948	1.74458	0.731541	auxin response factor 5-like [Aegilops tauschii subsp. tauschii]
69	TraesCS7B02G120500	-1.08	down	0.399029	0.799328	0.37628	Auxin-induced protein 5NG4 [Triticum urartu]
70	TraesCS6B02G286100	-1.32	down	4.04459	0.789802	0.347823	auxin-responsive protein SAUR36-like [Aegilops tauschii subsp. tauschii]
71	TraesCS1A02G007700	-1.44	down	479.506	12.7508	5.19633	avenin-3-like [Aegilops tauschii subsp. tauschii]
72	TraesCS1D02G000700	-1.4	down	527.208	16.4106	6.94489	avenin-3-like [Aegilops tauschii subsp. tauschii]
73	TraesCS7D02G031800	-1.01	down	284.906	11.528	6.37919	avenin-like b6 [Aegilops tauschii subsp. tauschii]
74	TraesCS4B02G072700	-1.53	down	4.17048	0.540824	0.202886	B3 domain-containing protein Os03g0622200-like [Aegilops tauschii subsp. tauschii]
75	TraesCS7A02G548200	-1.51	down	0.0598763	0.758936	0.297277	basic endochitinase A-like [Aegilops tauschii subsp. tauschii]
76	TraesCS6B02G285200	-1.26	down	2.82492	4.41516	2.11947	B-box zinc finger protein 20-like [Aegilops tauschii subsp. tauschii]
77	TraesCS6D02G221700	-1.21	down	1.29632	3.49315	1.59627	B-box zinc finger protein 20-like [Aegilops tauschii subsp. tauschii]
78	TraesCS2B02G219800	-1.09	down	2.14663	2.47551	1.5419	bet1-like protein At4g14600 [Aegilops tauschii subsp. tauschii]
79	TraesCS1D02G409900	-1.23	down	1.5668	1.86228	0.966121	Beta-adaptin-like protein A [Zea mays]
80	TraesCS2B02G414500	-1.58	down	8.34749	12.5794	4.66384	beta-carotene hydroxylase B1 [Triticum aestivum]
81	TraesCS2A02G396200	-1.37	down	4.5003	4.13287	1.78814	beta-carotene hydroxylase B1 [Triticum aestivum]
82	TraesCS1A02G212400	-3.39	down	27.4176	40.9184	4.32438	beta-expansin TaEXPB2 [Triticum aestivum]
83	TraesCS1B02G226000	-1.46	down	11.4717	7.11186	2.81985	beta-expansin TaEXPB2 [Triticum aestivum]
84	TraesCS1D02G215400	-1.07	down	8.47265	2.75644	1.47596	beta-expansin TaEXPB2 [Triticum aestivum]
85	TraesCS7A02G272400	-1.72	down	1.39245	1.58985	0.535027	Beta-galactosidase 11 [Triticum urartu]
86	TraesCS4B02G220500	-1.01	down	5.00691	3.82205	2.10153	beta-galactosidase 6 isoform X2 [Aegilops tauschii subsp. tauschii]
87	TraesCS3A02G448200	-2.19	down	2.4843	2.32616	0.5376	beta-glucosidase 5-like [Aegilops tauschii subsp. tauschii]
88	TraesCS2D02G095600	-1.34	down	2.3692	0.501611	0.293913	beta-glucosidase 5-like [Aegilops tauschii subsp. tauschii]
89	TraesCS2D02G201900	-1.74	down	0.446757	0.77699	0.255001	beta-hexosaminidase 2-like [Aegilops tauschii subsp. tauschii]
90	TraesCS1D02G052700	-1.84	down	6.94679	3.54245	1.14934	bidirectional sugar transporter SWEET14-like [Aegilops tauschii subsp. tauschii]
91	TraesCS6B02G015100	-1.66	down	8.05783	1.39912	0.486252	bidirectional sugar transporter SWEET14-like [Aegilops tauschii subsp. tauschii]
92	TraesCS1A02G050400	-1.18	down	20.4459	5.98392	3.04644	bidirectional sugar transporter SWEET14-like [Aegilops tauschii subsp. tauschii]
93	TraesCS2A02G515000	-1.38	down	1.25104	1.10263	0.619003	BRCA1-associated protein-like [Aegilops tauschii subsp. tauschii]
94	TraesCS1B02G315300	-1.51	down	0.947375	1.23623	0.531198	BRCA1-associated RING domain protein 1-like [Aegilops tauschii subsp. tauschii]
95	TraesCS2B02G159700	-1.01	down	2.75535	4.7753	2.82613	BTB/POZ and MATH domain-containing protein 1-like [Aegilops tauschii subsp. tauschii]
96	TraesCS2A02G190500	-1.99	down	0.758343	0.443384	0.121404	BTB/POZ domain-containing protein At5g48130 [Aegilops tauschii subsp. tauschii]
97	TraesCSU02G173000	-1.26	down	0.66781	0.636943	0.28669	BTB/POZ domain-containing protein FBL11 isoform X1 [Aegilops tauschii subsp. tauschii]
98	TraesCS4D02G230200	-1.07	down	2.29808	2.55299	1.5634	bZIP transcription factor 16-like isoform X2 [Aegilops tauschii subsp. tauschii]
99	TraesCS3D02G364900	-1.15	down	27.1467	20.6856	10.5984	bZip type transcription factor TaABI5 [Triticum aestivum]
100	TraesCS1B02G370900	-1.44	down	5.49362	5.65936	2.32063	calcineurin B-like protein 4 [Hordeum brevisubulatum]
101	TraesCS4D02G202200	-1.08	down	1.77251	2.30947	1.13742	calcium-transporting ATPase 4, endoplasmic reticulum-type-like [Aegilops tauschii subsp. tauschii]
102	TraesCS5D02G111000	-1.43	down	0.90263	1.83942	0.749733	callose synthase 7-like isoform X3 [Aegilops tauschii subsp. tauschii]
103	TraesCS4D02G188200	-1.17	down	0.347028	0.686412	0.374298	calmodulin-binding protein 60 D-like isoform X1 [Aegilops tauschii subsp. tauschii]
104	TraesCS5A02G090000	-1.17	down	8.61022	1.631	0.79823	calmodulin-binding protein 60 D-like isoform X1 [Aegilops tauschii subsp. tauschii]
105	TraesCS4B02G186900	-1.11	down	0.404742	0.708207	0.390927	calmodulin-binding protein 60 D-like isoform X1 [Aegilops tauschii subsp. tauschii]
106	TraesCS4D02G312400	-1.05	down	1.46775	0.896054	0.488686	calmodulin-binding receptor-like cytoplasmic kinase 2 [Aegilops tauschii subsp. tauschii]
107	TraesCS2A02G283800	-1.09	down	2.47919	3.4037	1.84619	Calmodulin-binding transcription activator 1 [Triticum urartu]
108	TraesCS6B02G170500	-1.73	down	1.41386	1.6182	0.516124	Calmodulin-binding transcription activator 2 [Triticum urartu]
109	TraesCS5B02G521200	-1.61	down	0.362666	0.764799	0.410804	Calmodulin-binding transcription activator 2 [Triticum urartu]
110	TraesCS2A02G098200	-1.54	down	1.76055	1.02986	0.35014	Calmodulin-related protein [Triticum urartu]
111	TraesCS1A02G243100	-1.24	down	2.80028	3.86812	1.80961	carbon catabolite repressor protein 4 homolog 4-like isoform X1 [Aegilops tauschii subsp. tauschii]
112	TraesCS5A02G400900	-1.14	down	1.60573	1.51032	0.862123	casein kinase II subunit alpha-2-like [Aegilops tauschii subsp. tauschii]
113	TraesCS5D02G411100	-1.02	down	2.7121	3.25583	1.83794	casein kinase II subunit alpha-2-like [Aegilops tauschii subsp. tauschii]
114	TraesCS3B02G395500	-1.17	down	6.17679	6.36984	3.1015	CASP-like protein 5B1 [Aegilops tauschii subsp. tauschii]
115	TraesCS6B02G163100	-1.05	down	1.51922	1.02375	0.550185	CBL-interacting protein kinase 26 [Triticum aestivum]
116	TraesCS2D02G599900	-1.19	down	2.707	3.07308	1.49602	CBS domain-containing protein CBSX5 [Sorghum bicolor]
117	TraesCS1D02G167600	-1.33	down	9.25214	5.73745	2.50979	CBS domain-containing protein CBSX5-like [Aegilops tauschii subsp. tauschii]
118	TraesCS1B02G318000	-2.11	down	0.316945	1.28339	0.337606	CCaMK [Triticum aestivum]
119	TraesCS1D02G306600	-1.68	down	0.258905	0.901754	0.286005	CCaMK [Triticum aestivum]
120	TraesCS3A02G326300	-2.24	down	0.445742	1.06023	0.25648	CDP-diacylglycerol--glycerol-3-phosphate 3-phosphatidyltransferase 1, chloroplastic [Aegilops tauschii subsp. tauschii]
121	TraesCS2A02G165800	-1.04	down	0.795696	0.958336	0.584235	CDPK-related kinase 5-like [Aegilops tauschii subsp. tauschii]
122	TraesCS7B02G299300	-1.14	down	1.46292	1.36544	0.710097	cell division cycle protein 27 homolog B isoform X2 [Aegilops tauschii subsp. tauschii]
123	TraesCS5D02G436100	-1.69	down	4.72638	8.10052	2.76302	cell number regulator 2-like [Aegilops tauschii subsp. tauschii]
124	TraesCS5B02G430000	-1.63	down	9.83552	11.1707	3.94449	cell number regulator 2-like [Aegilops tauschii subsp. tauschii]
125	TraesCS7D02G045900	-1.26	down	6.23262	4.8435	2.21823	Chaperone protein dnaJ 1, mitochondrial [Triticum urartu]
126	TraesCS7A02G051000	-1.13	down	5.81526	4.88308	2.51827	chaperone protein dnaJ GFA2, mitochondrial-like [Aegilops tauschii subsp. tauschii]
127	TraesCS2B02G226100	-1.63	down	1.7493	1.62486	0.560648	chaperonin-like RbcX protein 2, chloroplastic [Aegilops tauschii subsp. tauschii]
128	TraesCS1B02G008200	-1.01	down	3.51741	1.17546	0.715137	charged multivesicular body protein 5-like [Aegilops tauschii subsp. tauschii]
129	TraesCS6D02G152700	-1.44	down	1.20933	0.789323	0.277351	chlorophyll a-b binding protein 8, chloroplastic [Aegilops tauschii subsp. tauschii]
130	TraesCS7A02G439300	-1.19	down	33.5562	12.3798	6.06497	chopper chaperone [Hordeum vulgare subsp. vulgare]
131	TraesCS7B02G338200	-1.07	down	10.4539	1.91265	1.01795	chopper chaperone [Hordeum vulgare subsp. vulgare]
132	TraesCS2D02G242500	-1.02	down	3.36393	7.51089	3.6706	chromatin remodeling protein SHL-like isoform X1 [Aegilops tauschii subsp. tauschii]
133	TraesCS6B02G420000	-4.09	down	1.28944	3.33441	0.206782	cinnamoyl-CoA reductase 1-like [Aegilops tauschii subsp. tauschii]
134	TraesCS5D02G277400	-1.39	down	26.425	33.3666	14.1792	cinnamoyl-CoA reductase 1-like [Aegilops tauschii subsp. tauschii]
135	TraesCS5B02G269500	-1.11	down	15.9999	11.6619	6.07129	cinnamoyl-CoA reductase 1-like [Aegilops tauschii subsp. tauschii]
136	TraesCS7A02G398000	-1.13	down	28.358	12.2904	6.24437	cinnamoyl-CoA reductase 2-like [Aegilops tauschii subsp. tauschii]
137	TraesCS7A02G396300	-1.08	down	24.6118	29.7418	15.7009	cinnamoyl-CoA reductase 2-like [Aegilops tauschii subsp. tauschii]
138	TraesCS6A02G172000	-2.14	down	0.53081	1.86811	0.447223	class E vacuolar protein-sorting machinery protein HSE1-like [Aegilops tauschii subsp. tauschii]
139	TraesCS6B02G199900	-1.36	down	3.04339	1.81551	0.932803	class E vacuolar protein-sorting machinery protein HSE1-like [Aegilops tauschii subsp. tauschii]
140	TraesCS4D02G149700	-1.11	down	2.01591	3.46003	1.9504	CLK4-associating serine/arginine rich protein [Aegilops tauschii subsp. tauschii]
141	TraesCS5A02G502900	-1.52	down	4.93959	11.9021	4.58601	cob, partial (mitochondrion) [Bambusa oldhamii]
142	TraesCS5A02G430300	-1.06	down	40.9446	86.7698	46.3954	cob, partial (mitochondrion) [Bambusa oldhamii]
143	TraesCS3D02G404800	-1.69	down	0.601127	0.466486	0.109463	COBRA-like protein 1 isoform X1 [Aegilops tauschii subsp. tauschii]
144	TraesCS1D02G043700	-1.01	down	6.18473	8.92105	5.16274	coiled-coil domain-containing protein 130 [Aegilops tauschii subsp. tauschii]
145	TraesCS1B02G147600	-1.32	down	1.2942	1.62865	0.761368	coiled-coil domain-containing protein 25 [Aegilops tauschii subsp. tauschii]
146	TraesCS1D02G126700	-1.21	down	3.9596	3.63583	1.99864	coiled-coil domain-containing protein 25 [Aegilops tauschii subsp. tauschii]
147	TraesCS3D02G306300	-1.11	down	23.8904	10.9572	5.62021	copper transporter 3-like [Aegilops tauschii subsp. tauschii]
148	TraesCS3D02G226900	-2.22	down	1.30047	2.62353	0.624262	cox1 (mitochondrion) [Bambusa oldhamii]
149	TraesCS7D02G490700	-1.19	down	0.294347	0.990677	0.541835	crossover junction endonuclease MUS81-like [Aegilops tauschii subsp. tauschii]
150	TraesCS5B02G010800	-1.39	down	1.27867	1.76881	0.995932	CSC1-like protein RXW8 [Aegilops tauschii subsp. tauschii]
151	TraesCS4B02G243200	-1.51	down	8.00822	10.0091	3.87957	Cu/Zn superoxide dismutase [Triticum aestivum]
152	TraesCS5A02G409300	-1.27	down	1.74591	2.57289	1.28189	Cullin-associated NEDD8-dissociated protein 1 [Triticum urartu]
153	TraesCS5D02G419100	-1.24	down	1.56885	1.80993	0.789523	cullin-associated NEDD8-dissociated protein 1-like [Aegilops tauschii subsp. tauschii]
154	TraesCS6B02G282600	-1.67	down	1.51161	0.896475	0.309752	cyclin-P4-1-like [Aegilops tauschii subsp. tauschii]
155	TraesCS6B02G399500	-1.05	down	1.50341	2.06238	1.17731	cytochrome b5 domain-containing protein RLF [Aegilops tauschii subsp. tauschii]
156	TraesCS3A02G405000	-1.93	down	3.50295	3.71355	1.05619	Cytochrome c [Triticum urartu]
157	TraesCS6D02G118300	-1.53	down	1.40058	2.89226	1.10533	cytochrome c biogenesis C (mitochondrion) [Oryza sativa Indica Group]
158	TraesCS7A02G011200	-1.44	down	32.1559	60.5839	24.8349	cytochrome c biogenesis C (mitochondrion) [Oryza sativa Indica Group]
159	TraesCS2A02G509000	-1.43	down	0.510655	0.732603	0.298305	cytochrome c biogenesis FC (mitochondrion) [Hordeum vulgare subsp. vulgare]
160	TraesCS6D02G200900	-1.56	down	3.43563	6.17484	2.34105	cytochrome c biogenesis FN (mitochondrion) [Hordeum vulgare subsp. vulgare]
161	TraesCS7D02G533300	-1.76	down	3.79333	8.31576	2.72161	cytochrome c biogenesis protein ccmF (mitochondrion) [Hordeum vulgare subsp. spontaneum]
162	TraesCS2A02G239800	-1.48	down	7.73063	12.8251	5.12709	cytochrome c biogenesis protein ccmF (mitochondrion) [Hordeum vulgare subsp. spontaneum]
163	TraesCS1B02G457900	-1.89	down	2.18785	6.11452	1.8016	cytochrome c biogenesis protein ccmFN (mitochondrion) [Aegilops speltoides]
164	TraesCS1B02G451000	-1.13	down	18.9082	25.4102	12.8058	cytochrome c biogenesis protein ccmFN (mitochondrion) [Aegilops speltoides]
165	TraesCS1D02G397000	-1.99	down	0.685543	0.877226	0.240816	cytochrome c oxidase assembly protein COX19-like [Aegilops tauschii subsp. tauschii]
166	TraesCS6B02G388500	-1.31	down	3.0175	3.05316	1.37721	Cytochrome c oxidase copper chaperone [Triticum urartu]
167	TraesCS7A02G098500	-1.29	down	26.7819	68.9125	31.3934	cytochrome c oxidase subunit 1 (mitochondrion) [Aegilops speltoides]
168	TraesCS3B02G173600	-1.06	down	0.702311	1.15808	0.61613	cytochrome c oxidase subunit 1 (mitochondrion) [Hordeum vulgare subsp. vulgare]
169	TraesCS2B02G265500	-1.46	down	0.448818	0.673692	0.271988	cytochrome c oxidase subunit 1 (mitochondrion) [Tripsacum dactyloides]
170	TraesCS3A02G080400	-2.18	down	3.36764	6.53128	1.59524	Cytochrome c oxidase subunit 1 [Triticum urartu]
171	TraesCS5A02G470200	-1.7	down	1.83263	3.19457	1.08709	Cytochrome c oxidase subunit 1 [Triticum urartu]
172	TraesCSU02G233200	-1.22	down	140.163	252.281	120.456	cytochrome c oxidase subunit 2 (mitochondrion) [Hordeum vulgare subsp. vulgare]
173	TraesCS6B02G234500	-4.42	down	1.02686	6.49276	0.332591	Cytochrome c oxidase subunit 2 [Triticum urartu]
174	TraesCS7A02G098600	-1.51	down	2.24406	3.82314	1.49003	Cytochrome c oxidase subunit 2 [Triticum urartu]
175	TraesCS1B02G458800	-1.04	down	45.6042	82.8186	45.0175	Cytochrome c oxidase subunit 2 [Triticum urartu]
176	TraesCS5A02G145700	-1.02	down	0.539236	1.24958	0.54587	cytochrome P450 714C3-like isoform X1 [Aegilops tauschii subsp. tauschii]
177	TraesCS2D02G439100	-2.41	down	0	0.959023	0.198871	cytochrome P450 716B1-like [Aegilops tauschii subsp. tauschii]
178	TraesCS3D02G160200	-1.27	down	2.57165	3.97018	1.81295	cytochrome P450 71A1-like [Aegilops tauschii subsp. tauschii]
179	TraesCS2D02G548700	-1.16	down	3.62861	3.34235	1.66979	cytochrome P450 89A2-like [Aegilops tauschii subsp. tauschii]
180	TraesCS2A02G547600	-1.12	down	5.14287	4.74667	2.40652	cytochrome P450 89A2-like [Aegilops tauschii subsp. tauschii]
181	TraesCS2A02G577800	-3.54	down	0.108788	2.45644	0.233705	cytochrome P450 94B3-like [Aegilops tauschii subsp. tauschii]
182	TraesCS2D02G589200	-3.45	down	0.0525883	0.898475	0.0890517	cytochrome P450 94B3-like [Aegilops tauschii subsp. tauschii]
183	TraesCS3D02G143600	-1.25	down	0.148817	0.556673	0.257614	cytokinin dehydrogenase 2-like [Aegilops tauschii subsp. tauschii]
184	TraesCS6D02G275200	-1.04	down	0.78585	1.21923	0.610143	D-aminoacyl-tRNA deacylase-like [Aegilops tauschii subsp. tauschii]
185	TraesCS3D02G130200	-1.11	down	2.00025	2.92647	1.38228	DCC family protein At1g52590, chloroplastic [Aegilops tauschii subsp. tauschii]
186	TraesCS4D02G197900	-1.75	down	27.0334	15.0253	4.98871	DDB1- and CUL4-associated factor 8 [Aegilops tauschii subsp. tauschii]
187	TraesCS2B02G630100	-1.13	down	2.27401	4.33395	2.24438	DDB1- and CUL4-associated factor homolog 1 [Aegilops tauschii subsp. tauschii]
188	TraesCS6B02G265300	-1.06	down	1.51521	1.61705	0.883801	DEAD-box ATP-dependent RNA helicase 8 [Aegilops tauschii subsp. tauschii]
189	TraesCS7A02G368300	-1.67	down	6.02256	2.24634	0.796127	Dehydrogenase/reductase SDR family member 12 [Triticum urartu]
190	TraesCS5A02G493700	-1.5	down	7.07694	7.60015	2.99826	DET1- and DDB1-associated protein 1 [Aegilops tauschii subsp. tauschii]
191	TraesCS2D02G295800	-1.46	down	1.29078	0.405582	0.142398	digalactosyldiacylglycerol synthase 1, chloroplastic-like isoform X1 [Aegilops tauschii subsp. tauschii]
192	TraesCS7B02G350500	-1.11	down	4.79868	0.917832	0.451795	dihydroflavonol 4-reductase isoform X1 [Aegilops tauschii subsp. tauschii]
193	TraesCS7D02G440000	-1.07	down	6.36305	1.21043	0.608125	dihydroflavonol 4-reductase isoform X1 [Aegilops tauschii subsp. tauschii]
194	TraesCS4B02G071300	-1.16	down	2.58628	6.43082	3.21129	dihydrolipoyllysine-residue succinyltransferase component of 2-oxoglutarate dehydrogenase complex 1, mitochondrial-like [Aegilops tauschii subsp. tauschii]
195	TraesCS6B02G080100	-1.41	down	2.51417	27.5678	11.602	DIMBOA UDP-glucosyltransferase BX8-like [Aegilops tauschii subsp. tauschii]
196	TraesCSU02G122100	-1.32	down	9.13101	49.1407	21.9022	DIMBOA UDP-glucosyltransferase BX8-like [Aegilops tauschii subsp. tauschii]
197	TraesCS6B02G079600	-1.71	down	0.505697	0.646001	0.215942	DIMBOA UDP-glucosyltransferase BX9-like [Aegilops tauschii subsp. tauschii]
198	TraesCS6A02G059300	-1.06	down	0.577723	4.25754	2.25794	DIMBOA UDP-glucosyltransferase BX9-like [Aegilops tauschii subsp. tauschii]
199	TraesCS4A02G467500	-1.48	down	0.32978	0.693755	0.343606	Disease resistance protein RPM1 [Triticum urartu]
200	TraesCS4A02G467700	-1.33	down	0.698548	0.821096	0.405992	Disease resistance protein RPM1 [Triticum urartu]
201	TraesCS1D02G388800	-2.42	down	0.171769	0.320876	0.065366	disease resistance protein RPM1-like [Aegilops tauschii subsp. tauschii]
202	TraesCS6B02G447800	-1.42	down	0.827974	1.51792	0.531444	Disease resistance RPP8-like protein 3 [Triticum urartu]
203	TraesCS7A02G446200	-1.6	down	1.43901	4.78674	1.74922	DJ-1 protein homolog E [Aegilops tauschii subsp. tauschii]
204	TraesCS1A02G356500	-1.01	down	2.09541	1.87216	1.02496	DNA damage-repair/toleration protein DRT102 [Aegilops tauschii subsp. tauschii]
205	TraesCS7B02G184500	-1.33	down	0.627385	0.761868	0.344725	DNA polymerase I A, chloroplastic-like [Aegilops tauschii subsp. tauschii]
206	TraesCS7D02G194700	-1.52	down	0.526392	1.16303	0.622109	DNA polymerase lambda [Aegilops tauschii subsp. tauschii]
207	TraesCS1D02G392400	-1.01	down	2.49092	2.43364	1.43403	DNA replication complex GINS protein PSF2 [Aegilops tauschii subsp. tauschii]
208	TraesCS3A02G330200	-1.07	down	3.18323	6.11659	3.4866	DNA-(apurinic or apyrimidinic site) lyase, chloroplastic-like isoform X1 [Aegilops tauschii subsp. tauschii]
209	TraesCS5B02G470600	-1.12	down	8.11275	4.53068	2.49807	DNA-Binding protein [Triticum aestivum]
210	TraesCS6B02G144800	-1.1	down	2.68425	2.08937	1.2096	DNA-binding protein BIN4 [Aegilops tauschii subsp. tauschii]
211	TraesCS6D02G106700	-1.01	down	2.33738	2.75841	1.53964	DNA-binding protein BIN4 [Aegilops tauschii subsp. tauschii]
212	TraesCS5A02G424900	-1.05	down	0.707796	1.95273	1.02096	DNA-binding protein HEXBP-like [Aegilops tauschii subsp. tauschii]
213	TraesCS6D02G251900	-2.14	down	0.559199	0.32143	0.0597083	DNA-binding protein SMUBP-2-like [Aegilops tauschii subsp. tauschii]
214	TraesCS2B02G622300	-1.09	down	0.626324	0.717628	0.291136	DNA-directed RNA polymerase II subunit 1-like [Aegilops tauschii subsp. tauschii]
215	TraesCS6B02G274600	-1.07	down	13.8798	23.0359	12.1906	dnaJ protein homolog 2-like isoform X2 [Aegilops tauschii subsp. tauschii]
216	TraesCS1A02G310700	-1.02	down	1.56828	3.80134	2.28397	dr1-associated corepressor homolog isoform X1 [Aegilops tauschii subsp. tauschii]
217	TraesCS4D02G130400	-1.26	down	1.42503	1.75296	0.920936	E3 SUMO-protein ligase SIZ2-like [Aegilops tauschii subsp. tauschii]
218	TraesCS2A02G022100	-1.07	down	2.83352	1.68616	0.950396	E3 ubiquitin ligase BIG BROTHER-related protein [Triticum urartu]
219	TraesCS2D02G397800	-1.08	down	11.9688	13.0737	6.86589	E3 ubiquitin ligase BIG BROTHER-related-like isoform X1 [Aegilops tauschii subsp. tauschii]
220	TraesCS4B02G151600	-1.1	down	1.20324	1.40972	0.795807	E3 ubiquitin ligase PARAQUAT TOLERANCE 3-like [Aegilops tauschii subsp. tauschii]
221	TraesCS5A02G421700	-1	down	1.44061	1.17883	0.655424	E3 ubiquitin-protein ligase MIEL1-like isoform X1 [Aegilops tauschii subsp. tauschii]
222	TraesCS7B02G154000	-1.19	down	2.04468	3.68972	1.54353	E3 ubiquitin-protein ligase RNF4-like [Aegilops tauschii subsp. tauschii]
223	TraesCS1B02G216800	-1.12	down	2003.05	3052.35	1566.79	EC protein I/II [Aegilops tauschii subsp. tauschii]
224	TraesCS1A02G224600	-1.05	down	52.4182	5.15547	2.99258	Em protein [Triticum aestivum]
225	TraesCS7B02G440100	-2.3	down	1.6252	1.60288	0.310999	endo-1,3;1,4-beta-D-glucanase-like isoform X1 [Aegilops tauschii subsp. tauschii]
226	TraesCS5D02G208900	-1	down	3.18583	0.861994	0.462404	endoglucanase 22-like [Aegilops tauschii subsp. tauschii]
227	TraesCS1D02G307100	-1.04	down	11.1961	13.3503	7.27393	endoplasmic reticulum-Golgi intermediate compartment protein 3-like [Aegilops tauschii subsp. tauschii]
228	TraesCS6B02G249300	-1.25	down	1.9068	2.36122	1.06836	enhancer of rudimentary homolog [Aegilops tauschii subsp. tauschii]
229	TraesCS7A02G552700	-1.09	down	1.39353	1.1052	0.612207	ent-copalyl diphosphate synthase [Triticum aestivum]
230	TraesCS5B02G039200	-1.24	down	0.433174	0.841148	0.368088	ent-kaurenoic acid oxidase 1-like [Aegilops tauschii subsp. tauschii]
231	TraesCS4A02G231100	-1.11	down	1.48341	2.11609	1.14144	ER membrane protein complex subunit 10 [Aegilops tauschii subsp. tauschii]
232	TraesCS5A02G547500	-1.24	down	1.22281	1.25975	0.644138	Ethylene-insensitive protein 2 [Triticum urartu]
233	TraesCS6B02G375400	-1.12	down	13.2374	4.70112	2.43972	ethylene-responsive transcription factor 1-like [Aegilops tauschii subsp. tauschii]
234	TraesCS2D02G414500	-1.7	down	2.51845	4.33412	1.49674	ethylene-responsive transcription factor ERF105-like [Aegilops tauschii subsp. tauschii]
235	TraesCS2B02G436200	-1.04	down	6.87343	4.83488	2.63831	ethylene-responsive transcription factor ERF105-like [Aegilops tauschii subsp. tauschii]
236	TraesCS2D02G300700	-1.38	down	0.218975	1.20401	0.515015	ethylene-responsive transcription factor ERF115-like [Aegilops tauschii subsp. tauschii]
237	TraesCS4A02G113300	-1.04	down	5.21695	6.89217	3.78994	eukaryotic translation initiation factor 2 subunit alpha homolog [Aegilops tauschii subsp. tauschii]
238	TraesCS7D02G244200	-1.31	down	3.40448	2.76999	1.21958	eukaryotic translation initiation factor 2D [Aegilops tauschii subsp. tauschii]
239	TraesCS4B02G083200	-1.56	down	0.768659	2.10297	0.777444	eukaryotic translation initiation factor 3 subunit B-like [Aegilops tauschii subsp. tauschii]
240	TraesCS2A02G511400	-1.03	down	1.10214	2.01359	1.14319	eukaryotic translation initiation factor 3 subunit I-like isoform X2 [Aegilops tauschii subsp. tauschii]
241	TraesCS3A02G191100	-2.08	down	206.645	253.097	66.1945	Eukaryotic translation initiation factor 6-2 [Triticum urartu]
242	TraesCS4B02G030800	-1.05	down	1.18074	1.38538	0.736485	EVI5-like protein [Aegilops tauschii subsp. tauschii]
243	TraesCS2A02G583800	-1.17	down	2.47485	4.76155	2.66494	exocyst complex component EXO70A1-like isoform X2 [Aegilops tauschii subsp. tauschii]
244	TraesCS4D02G074300	-1.24	down	1.43057	3.08527	1.35518	exosome complex component RRP43 [Aegilops tauschii subsp. tauschii]
245	TraesCS5A02G495000	-1.12	down	1.53699	2.69238	1.49346	exosome complex exonuclease RRP44 homolog A [Aegilops tauschii subsp. tauschii]
246	TraesCS6A02G249700	-1.45	down	17.0714	1.83501	0.74504	expansin-B15-like [Aegilops tauschii subsp. tauschii]
247	TraesCS6D02G231400	-1.1	down	13.1513	7.19642	3.7532	expansin-B15-like [Aegilops tauschii subsp. tauschii]
248	TraesCS1B02G383400	-1.28	down	3.49263	2.455	0.997916	farnesyl pyrophosphate synthase B2 [Triticum aestivum]
249	TraesCS7A02G454000	-1.39	down	0.719138	1.56246	0.675206	F-box protein At5g07610-like [Aegilops tauschii subsp. tauschii]
250	TraesCS1D02G095900	-1.33	down	0.412919	0.413463	0.161663	F-box protein At5g07610-like isoform X3 [Aegilops tauschii subsp. tauschii]
251	TraesCS5A02G312700	-1.04	down	3.5233	8.26261	4.61409	F-box protein PP2-A13 [Triticum urartu]
252	TraesCS7B02G205100	-1.47	down	2.09079	3.93078	1.58526	F-box protein PP2-B10-like [Aegilops tauschii subsp. tauschii]
253	TraesCS5D02G214500	-1.1	down	3.94402	2.58598	1.30977	F-box/FBD/LRR-repeat protein At1g13570-like [Aegilops tauschii subsp. tauschii]
254	TraesCS1D02G259200	-1.6	down	1.58511	1.4532	0.495454	F-box/FBD/LRR-repeat protein At1g13570-like [Aegilops tauschii subsp. tauschii]
255	TraesCS6D02G068200	-1.53	down	0.844787	0.844898	0.263569	F-box/FBD/LRR-repeat protein At5g22660-like [Aegilops tauschii subsp. tauschii]
256	TraesCS1D02G044000	-1.01	down	0.95826	1.31459	0.626164	fibronectin type 3 and ankyrin repeat domains protein 1-like isoform X1 [Aegilops tauschii subsp. tauschii]
257	TraesCS7D02G325700	-1.45	down	0.337491	0.49962	0.172354	flap endonuclease GEN-like 2 [Aegilops tauschii subsp. tauschii]
258	TraesCS4D02G068400	-1.25	down	1.86498	3.35087	1.62823	flowering locus K homology domain-like [Aegilops tauschii subsp. tauschii]
259	TraesCS4A02G245800	-1.1	down	1.69586	2.10763	1.04595	flowering locus K homology domain-like [Aegilops tauschii subsp. tauschii]
260	TraesCS3D02G370700	-1.14	down	1.42374	8.04663	4.37655	fructose-1,6-bisphosphatase, cytosolic isoform X2 [Aegilops tauschii subsp. tauschii]
261	TraesCS4D02G170200	-1.15	down	2.8238	5.04539	2.5219	fumarate hydratase 1, mitochondrial-like [Aegilops tauschii subsp. tauschii]
262	TraesCS2D02G004100	-1.01	down	1.76492	2.25648	1.29988	G patch domain-containing protein 8 [Aegilops tauschii subsp. tauschii]
263	TraesCS2D02G093000	-1.71	down	0.652133	0.752335	0.252363	galactinol synthase 2-like [Aegilops tauschii subsp. tauschii]
264	TraesCS1B02G010500	-1.1	down	363.255	23.6497	12.2481	gamma-gliadin [Aegilops searsii]
265	TraesCS1B02G010400	-1.31	down	275.598	14.7581	6.61251	gamma-gliadin [Triticum aestivum]
266	TraesCS1D02G009900	-1.73	down	226.693	10.4653	3.52615	gamma-gliadin, partial [Triticum aestivum]
267	TraesCS1B02G010600	-1.36	down	62.5868	2.86624	1.24953	gamma-hordein-3-like [Aegilops tauschii subsp. tauschii]
268	TraesCS2D02G096700	-1.43	down	0.473972	1.08978	0.457263	gamma-tubulin complex component 5-like [Aegilops tauschii subsp. tauschii]
269	TraesCS5D02G134100	-1.66	down	2.65063	0.926054	0.322113	G-box-binding factor 1-like [Aegilops tauschii subsp. tauschii]
270	TraesCS3D02G235600	-1.83	down	0.655195	1.50996	0.432135	GDSL esterase/lipase At1g28600-like isoform X1 [Aegilops tauschii subsp. tauschii]
271	TraesCS5A02G044300	-1.09	down	6.08436	7.77653	4.0401	Germin-like protein 8-4 [Triticum urartu]
272	TraesCS1A02G083800	-1.71	down	334.11	132.75	45.3257	glucose and ribitol dehydrogenase homolog [Aegilops tauschii subsp. tauschii]
273	TraesCS7B02G339000	-1.43	down	0.909277	2.09858	0.854768	glutamate dehydrogenase 1, mitochondrial-like [Aegilops tauschii subsp. tauschii]
274	TraesCS6B02G327500	-1.17	down	10.8008	8.86738	4.3784	glutamine synthetase [Aegilops tauschii subsp. tauschii]
275	TraesCS2B02G222400	-1.21	down	2.25173	1.01354	0.471225	glutamyl-tRNA reductase-binding protein, chloroplastic [Aegilops tauschii subsp. tauschii]
276	TraesCS1D02G190200	-1.45	down	0.0721103	1.26301	0.508956	glutathione S-transferase U17-like [Aegilops tauschii subsp. tauschii]
277	TraesCS5B02G055900	-1.12	down	18.5917	21.5698	10.928	glutathione S-transferase zeta class-like [Aegilops tauschii subsp. tauschii]
278	TraesCS6A02G140800	-1.05	down	1.18832	2.07655	1.18315	glutathione synthetase [Triticum aestivum]
279	TraesCS1A02G195200	-1.38	down	0.426796	0.905019	0.426718	glycerol-3-phosphate acyltransferase, chloroplastic isoform X2 [Aegilops tauschii subsp. tauschii]
280	TraesCS7B02G147500	-1.35	down	2.62957	0.637495	0.272305	glycerophosphodiester phosphodiesterase GDPDL4-like [Aegilops tauschii subsp. tauschii]
281	TraesCS7D02G405600	-2.67	down	0.436202	2.71751	0.463136	glycine-rich protein 5-like [Aegilops tauschii subsp. tauschii]
282	TraesCS2B02G237100	-1.14	down	8.81451	8.37584	4.27406	glycine-rich RNA-binding protein 4, mitochondrial-like [Aegilops tauschii subsp. tauschii]
283	TraesCS4A02G089100	-1.19	down	3.28807	2.21912	1.44459	glycine-rich selenoprotein [Aegilops tauschii subsp. tauschii]
284	TraesCS3B02G022000	-1.19	down	1.19996	1.208	0.569722	glycosyltransferase, HGA-like, putative,expressed [Triticum aestivum]
285	TraesCS3D02G023200	-1.58	down	0.747908	1.21408	0.43556	glycosyltransferase, HGA-like,putative,expressed [Triticum aestivum]
286	TraesCS6B02G040500	-1.03	down	1.45718	1.84612	1.22685	GPI mannosyltransferase 3-like [Aegilops tauschii subsp. tauschii]
287	TraesCSU02G079500	-1.01	down	0.608271	1.14499	0.7343	GPI mannosyltransferase 3-like [Aegilops tauschii subsp. tauschii]
288	TraesCS6D02G265100	-1.25	down	0.581462	0.763678	0.480274	GPI-anchored protein LLG1-like [Aegilops tauschii subsp. tauschii]
289	TraesCS1B02G298300	-1.01	down	2.06996	2.18081	1.2794	GPN-loop GTPase 3-like [Aegilops tauschii subsp. tauschii]
290	TraesCS5A02G003300	-1.88	down	101.528	4.3355	1.32819	GSP-1 Grain Softness Protein [Triticum aestivum]
291	TraesCS6B02G187900	-2.72	down	0.119164	0.922451	0.151044	G-type lectin S-receptor-like serine/threonine-protein kinase At2g19130 [Aegilops tauschii subsp. tauschii]
292	TraesCS2A02G145900	-1.27	down	0.852621	3.11506	1.42749	harpin binding protein 1 [Triticum aestivum]
293	TraesCS4A02G175100	-1.14	down	2.25133	1.01297	0.50767	heat shock cognate 70 kDa protein 2 [Aegilops tauschii subsp. tauschii]
294	TraesCS4B02G225400	-1.25	down	167.709	17.7326	8.34493	heat shock protein HSP26 [Triticum aestivum]
295	TraesCS6D02G049600	-1.06	down	31.0672	95.1377	50.569	heavy metal-associated isoprenylated plant protein 27-like [Aegilops tauschii subsp. tauschii]
296	TraesCS3A02G108500	-1.4	down	1.55716	1.15135	0.564525	hexokinase-8-like [Aegilops tauschii subsp. tauschii]
297	TraesCS3B02G127500	-1.01	down	2.67896	1.89049	0.906693	hexokinase-8-like [Aegilops tauschii subsp. tauschii]
298	TraesCS6A02G020400	-1.97	down	0.56951	1.78435	0.368766	histidine-containing phosphotransfer protein 1-like [Aegilops tauschii subsp. tauschii]
299	TraesCS7D02G012700	-1.75	down	2.11992	1.96852	0.616879	histidine-containing phosphotransfer protein 1-like [Aegilops tauschii subsp. tauschii]
300	TraesCS7B02G266000	-1.01	down	3.47012	2.60798	1.36882	histone deacetylase 2 isoform X1 [Aegilops tauschii subsp. tauschii]
301	TraesCS7A02G067000	-1.58	down	0.565731	0.874447	0.317804	histone H1-like isoform X2 [Aegilops tauschii subsp. tauschii]
302	TraesCS3A02G143300	-1	down	0.746162	1.11736	0.620782	histone-lysine N-methyltransferase ATX4-like isoform X2 [Aegilops tauschii subsp. tauschii]
303	TraesCS4B02G208900	-1.35	down	5.51755	2.53155	1.33281	Hsp70 nucleotide exchange factor fes1 [Triticum urartu]
304	TraesCS3A02G466700	-1.68	down	0.559709	1.421	0.43736	hydroxyethylthiazole kinase-like [Aegilops tauschii subsp. tauschii]
305	TraesCS2B02G254800	-1.06	down	0.421358	0.878809	0.548663	hydroxyphenylpyruvate reductase isoform X2 [Aegilops tauschii subsp. tauschii]
306	TraesCS4D02G029800	-1.77	down	6.63255	8.43031	2.65108	hydroxyproline O-galactosyltransferase GALT5-like isoform X2 [Aegilops tauschii subsp. tauschii]
307	TraesCS1D02G146500	-1.79	down	7.18811	8.44753	1.95872	initiation factor (iso)4F p28 subunit [Triticum aestivum]
308	TraesCS4D02G057100	-1.05	down	3.4317	6.87981	3.67939	inositol-tetrakisphosphate 1-kinase 3 isoform X1 [Aegilops tauschii subsp. tauschii]
309	TraesCS7B02G063100	-1.42	down	0.335176	1.22863	0.495659	inositol-tetrakisphosphate 1-kinase 4-like [Aegilops tauschii subsp. tauschii]
310	TraesCS2D02G177500	-1.18	down	2.61329	3.06188	1.56901	inter-alpha-trypsin inhibitor heavy chain H1-like isoform X1 [Aegilops tauschii subsp. tauschii]
311	TraesCS1D02G007800	-1.25	down	3.25911	3.33051	2.02461	inversin-B [Aegilops tauschii subsp. tauschii]
312	TraesCS2D02G354400	-1.15	down	0.798064	2.7244	1.40601	isoleucine--tRNA ligase, chloroplastic/mitochondrial-like isoform X1 [Aegilops tauschii subsp. tauschii]
313	TraesCS4B02G321000	-1.03	down	1.28181	2.53336	1.57284	K(+) efflux antiporter 5 isoform X2 [Aegilops tauschii subsp. tauschii]
314	TraesCS2D02G344500	-1.01	down	0.934003	1.22963	0.677066	kelch repeat-containing protein At3g27220-like [Aegilops tauschii subsp. tauschii]
315	TraesCS3D02G399400	-1.39	down	0.906725	0.665746	0.288227	KH domain-containing protein At1g09660/At1g09670-like [Aegilops tauschii subsp. tauschii]
316	TraesCS3A02G404200	-1.05	down	0.896944	0.573678	0.300177	KH domain-containing protein At1g09660/At1g09670-like [Aegilops tauschii subsp. tauschii]
317	TraesCS6D02G104600	-1.05	down	2.84423	4.68966	2.55871	KIN17-like protein [Aegilops tauschii subsp. tauschii]
318	TraesCS7D02G070000	-1.08	down	2.8749	4.31384	2.29622	kinesin light chain 3-like [Aegilops tauschii subsp. tauschii]
319	TraesCS5D02G323300	-1.89	down	1.06078	0.484694	0.168973	kinesin-like protein KIN-7J [Aegilops tauschii subsp. tauschii]
320	TraesCS3D02G293700	-1.02	down	44.4802	41.7695	22.8336	la-related protein 6A-like [Aegilops tauschii subsp. tauschii]
321	TraesCS1A02G224200	-3.54	down	215.44	69.2481	6.56379	late embryogenesis abundant protein B19.1A [Aegilops tauschii subsp. tauschii]
322	TraesCS1A02G224500	-3.54	down	15.5847	17.1426	3.14613	late embryogenesis abundant protein B19.1A [Aegilops tauschii subsp. tauschii]
323	TraesCS1D02G225900	-2.61	down	200.021	81.1146	14.7706	late embryogenesis abundant protein B19.1A [Aegilops tauschii subsp. tauschii]
324	TraesCS5A02G385600	-1	down	195.425	333.747	185.99	late embryogenesis abundant protein D-34-like [Aegilops tauschii subsp. tauschii]
325	TraesCS5B02G018900	-1.11	down	61.7584	20.9582	10.8276	late embryogenesis abundant protein D-34-like isoform X1 [Aegilops tauschii subsp. tauschii]
326	TraesCS3D02G149400	-3.11	down	82.1484	55.5148	7.17552	late embryogenesis abundant protein EMB564-like [Aegilops tauschii subsp. tauschii]
327	TraesCS7D02G026300	-1.45	down	193.66	833.888	349.744	LEA [Hordeum vulgare subsp. vulgare]
328	TraesCS5B02G277000	-1.02	down	2.5498	3.33952	1.88098	LEAF RUST 10 DISEASE-RESISTANCE LOCUS RECEPTOR-LIKE PROTEIN KINASE-like 2.4 [Aegilops tauschii subsp. tauschii]
329	TraesCS1D02G066000	-1.17	down	0.444499	0.937426	0.487782	LEC14B protein-like isoform X1 [Aegilops tauschii subsp. tauschii]
330	TraesCS3B02G433500	-2.08	down	2.57612	1.74142	0.458024	LETM1 domain-containing protein LETM2, mitochondrial-like [Aegilops tauschii subsp. tauschii]
331	TraesCS3D02G394900	-1.15	down	2.12763	1.17753	0.45015	LETM1 domain-containing protein LETM2, mitochondrial-like [Aegilops tauschii subsp. tauschii]
332	TraesCS3D02G022400	-1.11	down	0.416265	1.69984	1.05823	leucine--tRNA ligase, chloroplastic/mitochondrial isoform X2 [Aegilops tauschii subsp. tauschii]
333	TraesCS2B02G220100	-2.42	down	2.93426	0.497569	0.0999217	LHCI-680, photosystem I antenna protein [Hordeum vulgare subsp. vulgare]
334	TraesCS1D02G235900	-1.07	down	2.10904	2.03449	1.12143	lipase-like isoform X2 [Aegilops tauschii subsp. tauschii]
335	TraesCS3D02G051000	-1.41	down	3.50315	2.34933	1.25278	lipid phosphate phosphatase 2-like [Aegilops tauschii subsp. tauschii]
336	TraesCS5B02G146000	-1.17	down	8573.05	10699.8	5306.08	lipid transfer protein 1 precursor [Triticum aestivum]
337	TraesCS1D02G000200	-1.06	down	1359.01	69.9472	37.2296	LMW-GS [Triticum aestivum]
338	TraesCS1D02G015100	-1.03	down	600.87	33.9187	18.4838	lmw-gs, partial [Triticum aestivum]
339	TraesCS6A02G225800	-1.65	down	2.34044	1.86329	0.665077	long-chain-alcohol oxidase FAO2-like [Aegilops tauschii subsp. tauschii]
340	TraesCS5B02G218200	-1.35	down	0.0897973	1.32237	0.568213	low molecular mass early light-inducible protein HV90, chloroplastic-like [Aegilops tauschii subsp. tauschii]
341	TraesCS5B02G218500	-1.07	down	0.483065	2.96919	1.56389	low molecular mass early light-inducible protein HV90, chloroplastic-like [Aegilops tauschii subsp. tauschii]
342	TraesCS1D02G007400	-1.27	down	132.777	4.68068	2.18444	low molecular weight glutenin subunit [Thinopyrum ponticum x Triticum aestivum]
343	TraesCS2B02G092700	-1.2	down	0.955693	1.07237	0.505336	LOW QUALITY PROTEIN: NAD-dependent protein deacetylase SRT1 [Aegilops tauschii subsp. tauschii]
344	TraesCS3D02G172300	-1.2	down	0.610515	1.53421	0.814787	LOW QUALITY PROTEIN: probable folate-biopterin transporter 4 [Aegilops tauschii subsp. tauschii]
345	TraesCS4D02G246700	-1.02	down	1.79325	2.23151	1.13565	LOW QUALITY PROTEIN: protein RIK [Aegilops tauschii subsp. tauschii]
346	TraesCS7B02G373100	-1.14	down	1.38102	2.02821	1.05127	LOW QUALITY PROTEIN: uncharacterized protein LOC109756041 [Aegilops tauschii subsp. tauschii]
347	TraesCS7D02G458500	-1.13	down	1.59559	2.01824	1.02611	LOW QUALITY PROTEIN: uncharacterized protein LOC109756041 [Aegilops tauschii subsp. tauschii]
348	TraesCS1B02G013500	-1.11	down	540.049	50.0777	25.8087	low-molecular-weight glutenin subunit [Aegilops longissima]
349	TraesCS1B02G011700	-1.24	down	366.004	17.0889	7.98839	low-molecular-weight glutenin subunit, partial [Triticum aestivum]
350	TraesCS1B02G105500	-1.07	down	0.502741	1.80443	0.772158	LRR receptor-like serine/threonine-protein kinase EFR [Triticum urartu]
351	TraesCS5A02G185900	-1.41	down	0.444526	0.305515	0.137934	L-type lectin-domain containing receptor kinase IX.1 [Triticum urartu]
352	TraesCS7D02G499200	-1.64	down	0.185709	0.479229	0.146836	lysosomal Pro-X carboxypeptidase-like [Aegilops tauschii subsp. tauschii]
353	TraesCS2A02G311100	-1.07	down	2.19884	6.04557	3.30309	MADS-box transcription factor 26-like [Aegilops tauschii subsp. tauschii]
354	TraesCS3A02G434900	-1.66	down	1.39046	5.33779	1.86541	MADS-box transcription factor 51-like [Aegilops tauschii subsp. tauschii]
355	TraesCS1D02G203400	-1.73	down	0.244968	0.856432	0.238621	MADS-box transcription factor 56-like isoform X1 [Aegilops tauschii subsp. tauschii]
356	TraesCS6A02G011700	-1.35	down	1.62652	1.46928	0.615225	MADS-box transcription factor TaAGL23 [Triticum aestivum]
357	TraesCS7A02G308800	-1.29	down	2.8376	1.68241	0.667617	major pollen allergen Ole e 10-like [Aegilops tauschii subsp. tauschii]
358	TraesCS4B02G149400	-1.23	down	2.35904	2.26979	1.2141	mannose-6-phosphate isomerase 1-like [Aegilops tauschii subsp. tauschii]
359	TraesCS4D02G150300	-1.01	down	1.21611	1.44054	0.868203	mannose-6-phosphate isomerase 1-like [Aegilops tauschii subsp. tauschii]
360	TraesCS5A02G368700	-1.55	down	0.417895	0.354676	0.200204	MATE efflux family protein 5 [Triticum urartu]
361	TraesCS7B02G087300	-1.24	down	0.981636	1.31904	0.527359	membrane-anchored ubiquitin-fold protein 3-like [Aegilops tauschii subsp. tauschii]
362	TraesCS4B02G256900	-1.84	down	0.265256	0.40234	0.0815977	membrane-associated progesterone-binding protein 4 [Aegilops tauschii subsp. tauschii]
363	TraesCS3D02G237200	-1.2	down	1.05091	0.849967	0.482086	membrane-bound transcription factor site-2 protease homolog [Aegilops tauschii subsp. tauschii]
364	TraesCS4B02G154400	-1.5	down	1.89329	3.17403	1.84558	metal tolerance protein 2 [Aegilops tauschii subsp. tauschii]
365	TraesCS6B02G468900	-1.83	down	0.478612	1.84808	0.651116	metal tolerance protein C2 [Aegilops tauschii subsp. tauschii]
366	TraesCS1A02G221400	-1.54	down	0.175885	1.30942	0.50156	metalloendoproteinase 1-MMP-like [Aegilops tauschii subsp. tauschii]
367	TraesCS7B02G101500	-5.94	down	0.0526647	1.47172	0.02315	metalloendoproteinase 2-MMP [Aegilops tauschii subsp. tauschii]
368	TraesCS1D02G252700	-1.03	down	4.07316	4.01517	2.18883	Methyl-CpG-binding domain-containing protein 4 [Triticum urartu]
369	TraesCS1A02G253100	-1.01	down	2.08368	3.03758	1.57732	Methyl-CpG-binding domain-containing protein 4 [Triticum urartu]
370	TraesCS4A02G367100	-1.01	down	1.99243	2.55123	1.39411	methyltransferase-like protein 23 [Aegilops tauschii subsp. tauschii]
371	TraesCS7D02G206900	-1.22	down	1.23328	1.09192	0.561707	methyltransferase-like protein 6 isoform X1 [Aegilops tauschii subsp. tauschii]
372	TraesCS6A02G298800	-1.12	down	1.07296	2.21434	1.27532	microtubule-associated protein 70-2 isoform X1 [Aegilops tauschii subsp. tauschii]
373	TraesCS5D02G373900	-1.74	down	130.373	135.711	45.4344	mitochondrial amidoxime reducing component 2-like [Aegilops tauschii subsp. tauschii]
374	TraesCS5D02G307800	-1.05	down	0.704036	1.66493	0.864534	Mitochondrial inner membrane protease subunit 2 [Triticum urartu]
375	TraesCS7D02G130000	-1.03	down	3.14376	4.81489	2.32484	mitochondrial outer membrane import complex protein METAXIN [Aegilops tauschii subsp. tauschii]
376	TraesCS4D02G331900	-1.34	down	0.428524	0.684885	0.220086	mitochondrial outer membrane protein porin 6-like [Aegilops tauschii subsp. tauschii]
377	TraesCS7D02G342800	-1.02	down	3.49239	5.30091	3.00353	mitogen-activated protein kinase 11 [Aegilops tauschii subsp. tauschii]
378	TraesCS4B02G216700	-1.05	down	1.72882	1.90816	1.05047	mitogen-activated protein kinase kinase kinase 1-like [Aegilops tauschii subsp. tauschii]
379	TraesCS7D02G457800	-1.2	down	3.42021	8.70561	4.46233	molybdenum cofactor sulfurase [Aegilops tauschii subsp. tauschii]
380	TraesCS7D02G297700	-1.35	down	1.06485	0.956523	0.375682	monocopper oxidase-like protein SKU5 [Aegilops tauschii subsp. tauschii]
381	TraesCS7D02G393200	-1.33	down	0.790675	1.03049	0.468164	MORC family CW-type zinc finger protein 3 [Triticum urartu]
382	TraesCS5A02G365200	-1.01	down	9.45922	8.62374	4.77981	MOSC domain-containing protein 2, mitochondrial [Triticum urartu]
383	TraesCS7B02G094100	-1.73	down	1.37626	1.83668	0.649816	myosin-11-like [Aegilops tauschii subsp. tauschii]
384	TraesCS7D02G322700	-1.83	down	1.20883	0.539954	0.14259	NAC domain-containing protein 30-like [Aegilops tauschii subsp. tauschii]
385	TraesCS2B02G146000	-1.44	down	1.69186	4.93056	2.01246	NAD(P)H dehydrogenase (quinone) FQR1-like [Aegilops tauschii subsp. tauschii]
386	TraesCS2B02G283400	-1.46	down	1.84231	4.76528	1.91478	nad6, partial (mitochondrion) [Triticum turgidum subsp. durum]
387	TraesCS2B02G282700	-1.44	down	11.9546	17.5426	7.17814	nad9 (mitochondrion) [Triticum aestivum]
388	TraesCS2B02G146500	-1.37	down	1.95311	2.33375	1.00805	nad9 (mitochondrion) [Triticum aestivum]
389	TraesCSU02G249400	-1.09	down	2.93348	3.99569	2.11285	nad9 (mitochondrion) [Triticum aestivum]
390	TraesCS3A02G456900	-1.16	down	0.779791	2.21745	1.09962	NADH dehydrogenase 1A [Zea mays]
391	TraesCS4A02G069900	-1.1	down	5.86958	12.9143	6.67398	NADH dehydrogenase 1A [Zea mays]
392	TraesCS7A02G388200	-1.09	down	67.9007	126.27	66.2309	NADH dehydrogenase 1A [Zea mays]
393	TraesCS5B02G572900	-1.87	down	16.3027	53.3032	16.3247	NADH dehydrogenase subunit 4 (mitochondrion) [Aegilops speltoides]
394	TraesCS1B02G189000	-1.6	down	10.6954	17.5685	6.45393	NADH dehydrogenase subunit 4 (mitochondrion) [Aegilops speltoides]
395	TraesCS7A02G165200	-1.07	down	34.9032	74.6973	39.5364	NADH dehydrogenase subunit 4 (mitochondrion) [Aegilops speltoides]
396	TraesCS4B02G146400	-1.21	down	60.7486	123.42	59.4048	NADH dehydrogenase subunit 4L (mitochondrion) [Ferrocalamus rimosivaginus]
397	TraesCS2B02G284000	-1.46	down	1.71319	3.85257	1.56193	NADH dehydrogenase subunit 6 (mitochondrion) [Aegilops speltoides]
398	TraesCS1B02G458600	-1.37	down	27.5641	45.7536	19.7026	NADH dehydrogenase subunit 6 (mitochondrion) [Aegilops speltoides]
399	TraesCS4B02G238300	-1.34	down	12.5177	10.5967	4.61695	NADH dehydrogenase subunit 6 (mitochondrion) [Aegilops speltoides]
400	TraesCS7A02G526200	-1.17	down	84.7553	167.135	82.4441	NADH dehydrogenase subunit 6 (mitochondrion) [Aegilops speltoides]
401	TraesCS7B02G051500	-1.32	down	10.0894	16.8208	7.49428	NADH dehydrogenase subunit 6 (mitochondrion) [Hordeum vulgare subsp. vulgare]
402	TraesCS3A02G269100	-1.25	down	2.51967	4.19419	1.96444	NADH dehydrogenase subunit 7 [Zea mays]
403	TraesCS4D02G138800	-1.22	down	42.7584	93.6145	44.8738	NADH dehydrogenase subunit 7 [Zea mays]
404	TraesCS1A02G156900	-1.18	down	27.4335	60.3581	29.4872	NADH dehydrogenase subunit 7 [Zea mays]
405	TraesCS3B02G013700	-1.16	down	1.79994	3.21428	1.58765	NADH dehydrogenase subunit 7 [Zea mays]
406	TraesCS1B02G385800	-1.07	down	55.995	112.64	59.7351	NADH dehydrogenase subunit 7 [Zea mays]
407	TraesCS6D02G150900	-1.22	down	106.479	183.888	88.0048	NADH dehydrogenase, putative, partial [Ricinus communis]
408	TraesCS5A02G116800	-1.93	down	0.929959	1.8883	0.545627	NADH-ubiquinone oxidoreductase chain 2 [Triticum urartu]
409	TraesCS3B02G564700	-1.63	down	3.12789	4.9398	1.77127	NADH-ubiquinone oxidoreductase chain 2 [Triticum urartu]
410	TraesCS7B02G487700	-1.57	down	63.1343	124.495	45.8321	NADH-ubiquinone oxidoreductase chain 2 [Triticum urartu]
411	TraesCS4D02G139500	-1.28	down	0.579133	1.65107	0.749606	NADH-ubiquinone oxidoreductase chain 2 [Triticum urartu]
412	TraesCS4A02G070200	-1.07	down	29.674	49.9974	26.4147	NADH-ubiquinone oxidoreductase chain 2 [Triticum urartu]
413	TraesCS3B02G314200	-1.08	down	1.66457	2.20419	1.52847	NADPH-dependent diflavin oxidoreductase 1-like [Aegilops tauschii subsp. tauschii]
414	TraesCS6D02G352500	-1.08	down	1.66309	3.94239	2.84377	N-alpha-acetyltransferase 35, NatC auxiliary subunit [Aegilops tauschii subsp. tauschii]
415	TraesCS7D02G323900	-1.88	down	1.81654	16.6702	5.03376	NDR1/HIN1-like protein 12 [Aegilops tauschii subsp. tauschii]
416	TraesCS7B02G227800	-1.37	down	1.15498	5.87042	2.52938	NDR1/HIN1-like protein 12 [Aegilops tauschii subsp. tauschii]
417	TraesCS1A02G291200	-1.2	down	9.99902	4.65166	2.26964	nicotianamine aminotransferase 2 [Triticum aestivum]
418	TraesCS2B02G318300	-1.45	down	0.910253	2.98474	1.04164	nicotinate phosphoribosyltransferase 2-like [Aegilops tauschii subsp. tauschii]
419	TraesCS2A02G260400	-1.01	down	1.32149	3.42657	1.70581	nipped-B-like protein B [Aegilops tauschii subsp. tauschii]
420	TraesCS6A02G166500	-1.03	down	2.09452	3.4503	3.13452	non-structural maintenance of chromosomes element 4 homolog A [Aegilops tauschii subsp. tauschii]
421	TraesCS2B02G046600	-1.07	down	7.42913	7.51851	4.04956	nuclear pore complex protein Nup153 [Aegilops tauschii subsp. tauschii]
422	TraesCS2A02G100500	-1.08	down	0.86765	1.06453	0.629117	nuclear pore complex protein NUP214 [Aegilops tauschii subsp. tauschii]
423	TraesCS7B02G342800	-1.02	down	1.16318	1.35309	0.842239	nuclear pore complex protein NUP50B-like isoform X2 [Aegilops tauschii subsp. tauschii]
424	TraesCS5B02G234200	-1.03	down	1.07294	1.7557	1.00879	nuclear pore complex protein NUP58-like [Aegilops tauschii subsp. tauschii]
425	TraesCS3D02G273800	-1.64	down	1.42125	1.9134	0.686877	nuclear pore complex protein NUP85 [Aegilops tauschii subsp. tauschii]
426	TraesCS7B02G260300	-1.97	down	0.277779	0.86104	0.228603	nucleobase-ascorbate transporter 6-like [Aegilops tauschii subsp. tauschii]
427	TraesCS4A02G429300	-1.24	down	1.52105	3.51969	1.60421	nucleolar protein 10 [Aegilops tauschii subsp. tauschii]
428	TraesCS7D02G260900	-1.52	down	1.69592	0.502392	0.173972	nucleotide pyrophosphatase/phosphodiesterase-like [Aegilops tauschii subsp. tauschii]
429	TraesCS7A02G063900	-1.08	down	2.41699	1.82126	0.921753	nudix hydrolase 14, chloroplastic-like [Aegilops tauschii subsp. tauschii]
430	TraesCS5D02G471000	-1	down	3.8888	7.5597	4.73734	nudix hydrolase 16, mitochondrial [Aegilops tauschii subsp. tauschii]
431	TraesCS5B02G004900	-1.55	down	0.790866	0.712175	0.340824	obtusifoliol 14-alpha demethylase-like [Aegilops tauschii subsp. tauschii]
432	TraesCS2D02G271400	-1.08	down	0.783009	1.07709	0.586422	oligoribonuclease [Aegilops tauschii subsp. tauschii]
433	TraesCS4A02G144800	-1.17	down	135.631	215.516	106.39	orf300 gene product (mitochondrion) [Beta vulgaris subsp. vulgaris]
434	TraesCS2D02G399600	-1.3	down	1.68148	2.1266	1.005	ORM1-like protein 3 [Aegilops tauschii subsp. tauschii]
435	TraesCS2A02G402300	-1.24	down	1.58106	1.97261	1.43389	ORM1-like protein 3 [Aegilops tauschii subsp. tauschii]
436	TraesCS5B02G174200	-1.49	down	2.82606	1.82895	0.726483	oryzalexin E synthase-like [Aegilops tauschii subsp. tauschii]
437	TraesCS1B02G416400	-1.06	down	0.809915	1.33755	0.691665	Os06g0167000, partial [Oryza sativa Japonica Group]
438	TraesCS3B02G020200	-2	down	0.554618	1.76007	0.501071	Oxidoreductase NAD-binding domain containing protein, expressed [Triticum aestivum]
439	TraesCS3A02G024600	-1.21	down	0.703171	1.4767	0.642289	Oxidoreductase NAD-binding domain containing protein, expressed [Triticum aestivum]
440	TraesCS2A02G325700	-1.26	down	0.632257	0.594357	0.254676	pachytene checkpoint protein 2 homolog [Aegilops tauschii subsp. tauschii]
441	TraesCS4D02G076400	-1.25	down	21.9311	7.99723	3.75077	peamaclein-like [Aegilops tauschii subsp. tauschii]
442	TraesCS4B02G077900	-1.2	down	13.3317	11.8532	5.74225	peamaclein-like [Aegilops tauschii subsp. tauschii]
443	TraesCS5B02G499800	-1.33	down	22.2358	6.38568	3.05634	pectin acetylesterase 3-like [Aegilops tauschii subsp. tauschii]
444	TraesCS3D02G539100	-1.28	down	14.5483	1.60305	0.868468	pectin acetylesterase 5-like [Aegilops tauschii subsp. tauschii]
445	TraesCS3A02G225700	-1.71	down	1.11831	1.18284	0.759442	peptide deformylase 1B, chloroplastic [Aegilops tauschii subsp. tauschii]
446	TraesCS3D02G151100	-1.52	down	0.840415	0.584853	0.228254	peptide-N4-(N-acetyl-beta-glucosaminyl)asparagine amidase A-like [Aegilops tauschii subsp. tauschii]
447	TraesCS5D02G432800	-1.84	down	0.858063	1.87611	0.640852	peroxisomal membrane protein 13-like [Aegilops tauschii subsp. tauschii]
448	TraesCS1A02G417300	-1.05	down	2.83011	2.92438	1.57907	peroxisomal membrane protein PEX14-like isoform X2 [Aegilops tauschii subsp. tauschii]
449	TraesCS7D02G299400	-1.21	down	3.19709	3.30917	1.61637	peroxisome biogenesis protein 2 isoform X1 [Aegilops tauschii subsp. tauschii]
450	TraesCS6A02G105000	-1.33	down	0.572731	2.80256	1.37053	peroxisome biogenesis protein 5 isoform X1 [Aegilops tauschii subsp. tauschii]
451	TraesCS4B02G037300	-1.01	down	99.6109	53.7807	29.8073	pescadillo homolog [Aegilops tauschii subsp. tauschii]
452	TraesCS6B02G158600	-1.48	down	8.34758	12.2407	4.87619	phenolic glucoside malonyltransferase 1-like [Aegilops tauschii subsp. tauschii]
453	TraesCS7D02G291900	-1.19	down	2.18545	3.64009	1.77108	phenolic glucoside malonyltransferase 1-like [Aegilops tauschii subsp. tauschii]
454	TraesCS1A02G195300	-1.41	down	1.76215	2.48844	1.13398	phenylalanine--tRNA ligase beta subunit, cytoplasmic-like isoform X1 [Aegilops tauschii subsp. tauschii]
455	TraesCS6D02G364600	-2.4	down	2.30655	1.16437	0.219028	phosphate transporter PHO1-2-like isoform X2 [Aegilops tauschii subsp. tauschii]
456	TraesCS6B02G418600	-1.33	down	2.4581	0.712148	0.310637	phosphate transporter PHO1-2-like isoform X2 [Aegilops tauschii subsp. tauschii]
457	TraesCS4A02G259700	-1.02	down	1.84116	1.32424	0.713478	phosphatidylinositol transfer protein PDR17-like [Aegilops tauschii subsp. tauschii]
458	TraesCS7D02G277300	-1.02	down	1.66486	2.00188	1.25616	phosphatidylinositol-3-phosphatase myotubularin-1-like isoform X1 [Aegilops tauschii subsp. tauschii]
459	TraesCS3A02G306700	-2.08	down	4.59745	0.962936	0.244524	phosphoenolpyruvate carboxylase, housekeeping isozyme [Aegilops tauschii subsp. tauschii]
460	TraesCS4A02G347800	-1.36	down	0.647022	1.69032	0.728939	phospholipase D delta-like [Aegilops tauschii subsp. tauschii]
461	TraesCS6A02G300600	-1.02	down	0.865603	1.17303	0.660853	phospholipid--sterol O-acyltransferase [Aegilops tauschii subsp. tauschii]
462	TraesCS2B02G294800	-1.1	down	1.91348	2.2579	1.31483	phospholipid-transporting ATPase 2-like [Aegilops tauschii subsp. tauschii]
463	TraesCS2A02G276800	-1.08	down	1.65311	1.79604	0.992553	phospholipid-transporting ATPase 2-like [Aegilops tauschii subsp. tauschii]
464	TraesCS5B02G244500	-1.36	down	0.992433	0.894083	0.32033	phosphoribosylaminoimidazole-succinocarboxamide synthase, chloroplastic [Aegilops tauschii subsp. tauschii]
465	TraesCS2B02G487500	-2.52	down	81.2186	42.9873	8.58124	photosystem I assembly protein Ycf3 (chloroplast) [Triticum aestivum]
466	TraesCS5D02G137900	-1.03	down	47.0894	6.21295	3.38004	Phytosulfokines 5 [Triticum urartu]
467	TraesCS2B02G177100	-1.63	down	20.4207	2.91355	1.0177	plasma membrance protein3 [Puccinellia tenuiflora]
468	TraesCS2A02G152000	-1.2	down	18.4437	4.3358	1.99861	plasma membrance protein3 [Puccinellia tenuiflora]
469	TraesCS2D02G157100	-1.03	down	9.72745	2.58615	1.3113	plasma membrance protein3 [Puccinellia tenuiflora]
470	TraesCS5B02G566500	-1.22	down	136.575	42.8319	20.1718	PM19-B1 [Triticum aestivum]
471	TraesCS7A02G295700	-1.18	down	0.642142	1.18113	0.921039	polyadenylate-binding protein RBP45-like isoform X1 [Aegilops tauschii subsp. tauschii]
472	TraesCS5B02G177400	-1.55	down	1.02838	2.86122	1.59344	polycomb group protein EMBRYONIC FLOWER 2-like [Aegilops tauschii subsp. tauschii]
473	TraesCS2A02G002500	-1.11	down	2.53137	3.2918	1.5716	polycomb group protein EMBRYONIC FLOWER 2-like isoform X2 [Aegilops tauschii subsp. tauschii]
474	TraesCS5A02G459000	-1.42	down	14.3686	5.19138	2.15955	Polygalacturonase [Triticum urartu]
475	TraesCS5B02G469000	-2.13	down	12.5332	4.77052	1.20952	polygalacturonase ADPG2-like [Aegilops tauschii subsp. tauschii]
476	TraesCS5B02G468700	-1.68	down	11.0416	4.55283	1.58386	polygalacturonase ADPG2-like [Aegilops tauschii subsp. tauschii]
477	TraesCS1B02G282500	-1.31	down	1.15059	1.92858	0.886266	polypyrimidine tract-binding protein homolog 3-like [Aegilops tauschii subsp. tauschii]
478	TraesCS1D02G272300	-1.13	down	1.2425	2.93543	1.27056	polypyrimidine tract-binding protein homolog 3-like [Aegilops tauschii subsp. tauschii]
479	TraesCS4B02G390400	-2	down	0.401885	0.260757	0.058192	polyubiquitin-like [Aegilops tauschii subsp. tauschii]
480	TraesCS3D02G510300	-1.04	down	1.30994	1.35156	0.743083	polyubiquitin-like isoform X3 [Aegilops tauschii subsp. tauschii]
481	TraesCS7A02G389200	-1.46	down	0.523839	1.14789	0.466037	PREDICTED: beta-glucosidase 34-like [Brachypodium distachyon]
482	TraesCS4B02G324800	-1.74	down	1.255	1.75963	0.492225	PREDICTED: EC protein I/II-like [Brachypodium distachyon]
483	TraesCS5A02G497100	-1.35	down	23.2505	3.4378	1.49917	PREDICTED: EC protein I/II-like [Brachypodium distachyon]
484	TraesCS7B02G366700	-4.34	down	0.479331	1.67113	0.078867	PREDICTED: polyubiquitin isoform X1 [Musa acuminata subsp. malaccensis]
485	TraesCS4B02G258500	-1.24	down	4.4571	3.79572	1.85897	PREDICTED: serine protease Do-like HtrA isoform X1 [Brachypodium distachyon]
486	TraesCS1D02G405400	-3.16	down	0.016363	2.64685	0.324015	PREDICTED: ubiquitin-40S ribosomal protein S27a-like [Brachypodium distachyon]
487	TraesCS2B02G213500	-1.01	down	2.31826	0.687538	0.382545	PREDICTED: uncharacterized protein LOC100836740 [Brachypodium distachyon]
488	TraesCS5B02G488000	-1.24	down	3.57738	3.54365	1.65845	PREDICTED: uncharacterized protein LOC104581569 [Brachypodium distachyon]
489	TraesCS6A02G004700	-3.18	down	0.132855	1.33672	0.259846	PREDICTED: uncharacterized protein LOC104583897 [Brachypodium distachyon]
490	TraesCS1B02G070600	-1.67	down	0.0463893	0.622257	0.138613	PREDICTED: uncharacterized protein LOC106866685 [Brachypodium distachyon]
491	TraesCS6B02G162300	-1.04	down	56.9155	37.0048	20.09	PREDICTED: uncharacterized protein LOC107305514 [Oryza brachyantha]
492	TraesCS6B02G258000	-1.07	down	2.57016	8.14481	4.14858	PREDICTED: uncharacterized protein LOC4348880 [Oryza sativa Japonica Group]
493	TraesCS7B02G114900	-1.12	down	0.150196	0.483524	0.149267	PREDICTED: uncharacterized protein LOC4351031 [Oryza sativa Japonica Group]
494	TraesCS1D02G055600	-1.07	down	1.53441	2.23406	1.09866	PREDICTED: zinc finger protein 43-like isoform X1 [Brachypodium distachyon]
495	TraesCS6A02G143700	-1.57	down	2.21546	3.88493	1.459	premnaspirodiene oxygenase-like [Aegilops tauschii subsp. tauschii]
496	TraesCS2D02G592500	-1.04	down	4.75973	4.63383	2.52494	pre-mRNA cleavage factor Im 25 kDa subunit 2 [Aegilops tauschii subsp. tauschii]
497	TraesCS7A02G088800	-1.43	down	5.32739	5.33658	2.62847	pre-mRNA splicing factor SR-like 1 isoform X1 [Aegilops tauschii subsp. tauschii]
498	TraesCS4D02G081000	-1.25	down	6.2818	4.84407	2.19855	pre-mRNA-processing protein 40A-like [Aegilops tauschii subsp. tauschii]
499	TraesCS4D02G362600	-1.01	down	2.55418	2.2541	1.51687	pre-mRNA-splicing factor ATP-dependent RNA helicase DEAH1-like isoform X1 [Aegilops tauschii subsp. tauschii]
500	TraesCS1A02G229900	-1.87	down	6.82568	6.40055	2.10857	Pre-mRNA-splicing factor SF2 [Triticum urartu]
501	TraesCS1B02G244200	-1.36	down	11.4963	9.31123	3.81805	Pre-mRNA-splicing factor SF2 [Triticum urartu]
502	TraesCS7B02G337700	-2.86	down	3.05533	5.94763	1.1655	probable cadmium/zinc-transporting ATPase HMA1, chloroplastic [Aegilops tauschii subsp. tauschii]
503	TraesCS5D02G141900	-1.5	down	6.19974	4.91408	1.92641	probable calcium-binding protein CML36 [Aegilops tauschii subsp. tauschii]
504	TraesCS2D02G360900	-2.62	down	0.268586	2.70548	0.486344	probable carboxylesterase 12 [Aegilops tauschii subsp. tauschii]
505	TraesCS3D02G246800	-1.04	down	3.85432	0.997719	0.574084	probable choline kinase 2 isoform X2 [Aegilops tauschii subsp. tauschii]
506	TraesCS2A02G061100	-1.22	down	1.98583	4.27109	1.96966	probable cleavage and polyadenylation specificity factor subunit 1 [Aegilops tauschii subsp. tauschii]
507	TraesCS5D02G305000	-1.03	down	2.4626	3.02802	1.56819	probable E3 ubiquitin-protein ligase ARI5 [Aegilops tauschii subsp. tauschii]
508	TraesCS1A02G201700	-1	down	6.32327	4.90903	2.7339	probable E3 ubiquitin-protein ligase ATL44 [Aegilops tauschii subsp. tauschii]
509	TraesCS4B02G077700	-1.02	down	1.43685	1.58681	0.843885	probable E3 ubiquitin-protein ligase RHY1A isoform X1 [Aegilops tauschii subsp. tauschii]
510	TraesCS4D02G076100	-1.04	down	3.0953	3.28554	1.78879	probable E3 ubiquitin-protein ligase RHY1A isoform X2 [Aegilops tauschii subsp. tauschii]
511	TraesCS4D02G174800	-1.01	down	0.502804	1.72297	1.00736	probable galacturonosyltransferase 7 [Aegilops tauschii subsp. tauschii]
512	TraesCS4A02G117000	-1.51	down	1.78284	0.683715	0.264221	probable galacturonosyltransferase-like 7 [Aegilops tauschii subsp. tauschii]
513	TraesCS4D02G188700	-1.13	down	3.28606	0.85765	0.438549	probable galacturonosyltransferase-like 7 [Aegilops tauschii subsp. tauschii]
514	TraesCS6A02G095900	-1.6	down	0.965459	0.878501	0.184612	probable helicase MAGATAMA 3 [Aegilops tauschii subsp. tauschii]
515	TraesCS2B02G538600	-1.47	down	2.70182	1.6114	0.619611	probable isoaspartyl peptidase/L-asparaginase 2 [Aegilops tauschii subsp. tauschii]
516	TraesCS3A02G095000	-1.92	down	0.110706	0.308391	0.0781877	probable leucine-rich repeat receptor-like protein kinase At5g49770 [Aegilops tauschii subsp. tauschii]
517	TraesCS3D02G095200	-1.36	down	0.217525	0.340558	0.237256	probable leucine-rich repeat receptor-like protein kinase At5g49770 [Aegilops tauschii subsp. tauschii]
518	TraesCS1D02G347000	-1.34	down	0.0879523	0.239883	0.10595	probable LRR receptor-like serine/threonine-protein kinase At1g05700 [Aegilops tauschii subsp. tauschii]
519	TraesCS7D02G129800	-1.08	down	1.46437	1.23449	0.723634	probable LRR receptor-like serine/threonine-protein kinase At1g56140 [Aegilops tauschii subsp. tauschii]
520	TraesCS2A02G368700	-1.76	down	1.2445	0.66936	0.172714	probable LRR receptor-like serine/threonine-protein kinase At1g63430 [Aegilops tauschii subsp. tauschii]
521	TraesCS3A02G335300	-1.44	down	1.33862	1.87226	0.887426	probable LRR receptor-like serine/threonine-protein kinase PAM74 [Aegilops tauschii subsp. tauschii]
522	TraesCS3B02G366200	-1.38	down	0.100927	0.605009	0.240717	probable LRR receptor-like serine/threonine-protein kinase PAM74 [Aegilops tauschii subsp. tauschii]
523	TraesCS5D02G045400	-1.22	down	0.786937	0.755543	0.366447	probable mediator of RNA polymerase II transcription subunit 19b isoform X2 [Aegilops tauschii subsp. tauschii]
524	TraesCS7A02G546500	-1.05	down	1.49288	1.45577	0.857673	probable mediator of RNA polymerase II transcription subunit 19b isoform X2 [Aegilops tauschii subsp. tauschii]
525	TraesCS2B02G407900	-1.24	down	1.41331	1.34935	0.598703	probable metal-nicotianamine transporter YSL9 [Aegilops tauschii subsp. tauschii]
526	TraesCS1D02G153300	-1.18	down	1.56789	1.29418	0.630047	probable methyltransferase PMT8 [Aegilops tauschii subsp. tauschii]
527	TraesCS3A02G102000	-1.47	down	0.758164	1.43944	0.577945	probable NADPH:quinone oxidoreductase 1 [Aegilops tauschii subsp. tauschii]
528	TraesCS6B02G470500	-1.54	down	0.983205	1.81995	0.793556	probable NOT transcription complex subunit VIP2 isoform X1 [Aegilops tauschii subsp. tauschii]
529	TraesCS6D02G407800	-1.09	down	0.879506	1.51133	0.937025	probable NOT transcription complex subunit VIP2 isoform X1 [Aegilops tauschii subsp. tauschii]
530	TraesCS3D02G188100	-3.27	down	0.443244	0.714776	0.079794	probable peptide/nitrate transporter At3g43790 [Aegilops tauschii subsp. tauschii]
531	TraesCS2D02G150500	-1.08	down	1.01134	2.41106	1.27112	probable plastid-lipid-associated protein 6, chloroplastic [Aegilops tauschii subsp. tauschii]
532	TraesCS2A02G487900	-1.48	down	1.3454	4.87924	3.32652	probable plastid-lipid-associated protein 9, chloroplastic [Aegilops tauschii subsp. tauschii]
533	TraesCS2D02G549200	-1.15	down	2.12053	1.00074	0.486821	probable polyamine oxidase 4 [Aegilops tauschii subsp. tauschii]
534	TraesCS5B02G019600	-1.41	down	3.11154	1.76046	0.774408	probable polyamine transporter At1g31830 isoform X1 [Aegilops tauschii subsp. tauschii]
535	TraesCS5D02G114400	-1.31	down	2.91132	2.75247	1.16302	probable polyol transporter 6 [Aegilops tauschii subsp. tauschii]
536	TraesCS3B02G165500	-1.23	down	1.27661	2.53194	1.19502	probable pre-mRNA-splicing factor ATP-dependent RNA helicase DEAH9 [Aegilops tauschii subsp. tauschii]
537	TraesCS3A02G131800	-1	down	0.98425	2.73723	1.41881	probable pre-mRNA-splicing factor ATP-dependent RNA helicase DEAH9 [Aegilops tauschii subsp. tauschii]
538	TraesCS5D02G089900	-1.14	down	3.57069	8.59284	4.6709	probable protein phosphatase 2C 2 [Aegilops tauschii subsp. tauschii]
539	TraesCS7A02G143200	-1.48	down	1.11017	0.992686	0.378461	probable protein phosphatase 2C 54 isoform X2 [Aegilops tauschii subsp. tauschii]
540	TraesCS7D02G144400	-1.12	down	1.0806	0.965091	0.4638	probable protein phosphatase 2C 54 isoform X2 [Aegilops tauschii subsp. tauschii]
541	TraesCS2D02G060000	-1.44	down	1.60922	2.31214	0.967588	probable protein transport Sec1a isoform X2 [Aegilops tauschii subsp. tauschii]
542	TraesCS6A02G262900	-1.11	down	0.374668	2.08007	1.19822	probable purine permease 11 [Aegilops tauschii subsp. tauschii]
543	TraesCS5A02G129000	-2.07	down	0.546172	0.600028	0.152211	probable purple acid phosphatase 20 [Aegilops tauschii subsp. tauschii]
544	TraesCS5A02G514000	-1.24	down	0.496422	0.878054	0.489289	probable receptor-like protein kinase At5g24010 [Aegilops tauschii subsp. tauschii]
545	TraesCS7D02G276200	-1.28	down	0.527761	0.766423	0.260847	probable rhamnogalacturonate lyase B isoform X1 [Aegilops tauschii subsp. tauschii]
546	TraesCS7B02G174100	-1.03	down	0.353013	1.95904	1.19853	probable rhamnogalacturonate lyase B isoform X1 [Aegilops tauschii subsp. tauschii]
547	TraesCS3D02G412100	-1.23	down	1.60824	3.11641	1.60806	probable RNA polymerase II transcription factor B subunit 1-1 [Aegilops tauschii subsp. tauschii]
548	TraesCS1D02G356900	-1.17	down	1.20249	2.9955	1.49933	probable starch synthase 4, chloroplastic/amyloplastic isoform X1 [Aegilops tauschii subsp. tauschii]
549	TraesCS5A02G076800	-1.71	down	0.222961	0.741616	0.293647	probable tRNA N6-adenosine threonylcarbamoyltransferase, mitochondrial [Aegilops tauschii subsp. tauschii]
550	TraesCS7B02G132100	-1.1	down	3.41654	4.48312	2.78906	probable WRKY transcription factor 19 [Aegilops tauschii subsp. tauschii]
551	TraesCS2D02G317600	-1.57	down	1.50571	1.57404	0.565909	programmed cell death protein 2-like [Aegilops tauschii subsp. tauschii]
552	TraesCS7A02G120000	-1.13	down	1.80999	2.5336	0.892267	proline-rich receptor-like protein kinase PERK9 [Aegilops tauschii subsp. tauschii]
553	TraesCS6B02G270900	-1	down	1.15596	1.75887	0.917565	protein argonaute 1A-like isoform X2 [Aegilops tauschii subsp. tauschii]
554	TraesCS5B02G454200	-1.6	down	0.595796	1.29008	0.539224	protein argonaute MEL1 [Aegilops tauschii subsp. tauschii]
555	TraesCS5B02G458100	-1.1	down	0.730978	1.20935	0.595189	protein argonaute MEL1-like isoform X1 [Aegilops tauschii subsp. tauschii]
556	TraesCS5B02G452500	-1.09	down	0.599753	1.05384	0.585527	protein argonaute MEL1-like isoform X1 [Aegilops tauschii subsp. tauschii]
557	TraesCS3B02G115500	-1.22	down	1.51367	1.60763	0.695441	protein BREAST CANCER SUSCEPTIBILITY 2 homolog B isoform X5 [Aegilops tauschii subsp. tauschii]
558	TraesCS3A02G099300	-1.21	down	1.69951	1.65411	0.633374	protein BREAST CANCER SUSCEPTIBILITY 2 homolog B isoform X5 [Aegilops tauschii subsp. tauschii]
559	TraesCS3D02G042900	-1.12	down	0.263973	0.377544	0.193878	Protein BUD31-like protein 1 [Triticum urartu]
560	TraesCS7D02G414400	-1.04	down	1.51378	1.99716	1.16423	protein CHLOROPLAST IMPORT APPARATUS 2-like [Aegilops tauschii subsp. tauschii]
561	TraesCS2B02G373200	-1.39	down	1.17709	0.802268	0.329497	protein CHROMOSOME TRANSMISSION FIDELITY 7 [Aegilops tauschii subsp. tauschii]
562	TraesCS5A02G102800	-1.28	down	1.1361	1.34053	0.576324	protein CLT2, chloroplastic-like [Aegilops tauschii subsp. tauschii]
563	TraesCS7A02G075500	-1.03	down	2.03309	1.71303	1.03051	Protein cornichon-like protein 4 [Triticum urartu]
564	TraesCS2B02G505000	-1.24	down	4.04973	3.83107	1.78899	protein CutA 1, chloroplastic isoform X1 [Aegilops tauschii subsp. tauschii]
565	TraesCS4A02G066800	-1.28	down	2.26688	1.19396	0.572922	protein DETOXIFICATION 42-like isoform X1 [Aegilops tauschii subsp. tauschii]
566	TraesCS2B02G578800	-1	down	28.012	46.8113	26.0941	protein DJ-1 homolog D [Aegilops tauschii subsp. tauschii]
567	TraesCS2A02G486100	-3.23	down	15.031	9.153	1.07232	protein DOG1-like 4 [Aegilops tauschii subsp. tauschii]
568	TraesCS2B02G512700	-1.62	down	18.0695	3.64095	1.30902	protein DOG1-like 4 [Aegilops tauschii subsp. tauschii]
569	TraesCS5A02G356400	-1.29	down	0.158284	0.560503	0.256369	protein ELC-like [Aegilops tauschii subsp. tauschii]
570	TraesCS5B02G152700	-1.03	down	0.371733	1.12265	0.5919	protein enabled homolog [Aegilops tauschii subsp. tauschii]
571	TraesCS1B02G173600	-1.05	down	2.002	4.0846	2.15389	protein ENHANCED DISEASE RESISTANCE 2-like [Aegilops tauschii subsp. tauschii]
572	TraesCSU02G131800	-4.02	down	1.43118	1.15431	0.065147	protein ETHYLENE-INSENSITIVE 2-like [Aegilops tauschii subsp. tauschii]
573	TraesCS5B02G052300	-1.28	down	2.1249	0.847196	0.393416	protein EXORDIUM-like 1 [Aegilops tauschii subsp. tauschii]
574	TraesCS5B02G561500	-1.08	down	3.17792	7.68248	4.11707	protein EXPORTIN 1A-like isoform X2 [Aegilops tauschii subsp. tauschii]
575	TraesCS2A02G331300	-1.12	down	2.50359	3.43749	1.88467	protein FATTY ACID EXPORT 1, chloroplastic-like [Aegilops tauschii subsp. tauschii]
576	TraesCS1A02G222500	-1.23	down	1.71292	4.09537	1.92559	protein G1-like9 [Aegilops tauschii subsp. tauschii]
577	TraesCS6B02G239100	-1.13	down	1.36034	1.7907	0.918325	protein GLE1-like isoform X2 [Aegilops tauschii subsp. tauschii]
578	TraesCS5D02G059500	-1.03	down	3.67608	3.75832	1.98865	protein LOL2-like [Aegilops tauschii subsp. tauschii]
579	TraesCS6D02G075300	-1.1	down	0.740212	0.871576	0.389145	protein LOW PSII ACCUMULATION 2, chloroplastic [Aegilops tauschii subsp. tauschii]
580	TraesCS3A02G340700	-1.3	down	3.15446	9.84964	4.48337	Protein LURP-one-related 8 [Triticum urartu]
581	TraesCS7B02G439100	-1.55	down	4.01447	7.06472	2.66307	protein MAK16 homolog [Aegilops tauschii subsp. tauschii]
582	TraesCS7A02G229400	-1.17	down	28.9454	1.71142	0.838214	protein MOTHER of FT and TFL1 homolog 1-like [Aegilops tauschii subsp. tauschii]
583	TraesCS5D02G176100	-1	down	0.693123	1.09536	0.693181	protein NEDD1 isoform X1 [Aegilops tauschii subsp. tauschii]
584	TraesCS2D02G350400	-1.1	down	2.333	10.7716	5.51166	protein NLP2-like [Aegilops tauschii subsp. tauschii]
585	TraesCS2D02G150700	-1.01	down	1.00878	0.742844	0.403514	protein N-lysine methyltransferase METTL21A [Aegilops tauschii subsp. tauschii]
586	TraesCS6D02G304200	-1.02	down	1.07103	1.73398	0.912535	protein NRDE2 homolog [Aegilops tauschii subsp. tauschii]
587	TraesCS2B02G626700	-2.32	down	1.16452	0.44037	0.0945367	protein NRT1/ PTR FAMILY 5.10-like [Aegilops tauschii subsp. tauschii]
588	TraesCS1D02G242100	-1.48	down	0.82756	0.887943	0.312857	protein N-terminal glutamine amidohydrolase [Aegilops tauschii subsp. tauschii]
589	TraesCS7B02G159100	-1.06	down	5.07418	4.79845	2.6145	protein NUCLEAR FUSION DEFECTIVE 4-like [Aegilops tauschii subsp. tauschii]
590	TraesCS3B02G536700	-1.24	down	0.967652	1.41413	0.676034	protein OSB2, chloroplastic-like [Aegilops tauschii subsp. tauschii]
591	TraesCS5A02G346500	-1.49	down	0.0759523	0.356925	0.160213	protein PHLOEM PROTEIN 2-LIKE A10-like [Aegilops tauschii subsp. tauschii]
592	TraesCS1A02G033000	-1.1	down	5.66982	3.78965	2.02783	protein RAE1-like [Aegilops tauschii subsp. tauschii]
593	TraesCS6A02G311600	-3.78	down	0.222212	0.267792	0.0193783	Protein Rf1, mitochondrial [Triticum urartu]
594	TraesCS2A02G357000	-1.62	down	0.534258	0.61267	0.238597	protein ROOT PRIMORDIUM DEFECTIVE 1 [Aegilops tauschii subsp. tauschii]
595	TraesCS7B02G355600	-1.08	down	0.977335	3.13998	1.3217	protein RTF2 homolog [Aegilops tauschii subsp. tauschii]
596	TraesCS2D02G481100	-1.23	down	0.863592	0.976691	0.52522	protein SDA1 homolog [Aegilops tauschii subsp. tauschii]
597	TraesCS2B02G479700	-1.27	down	4.78618	3.71737	1.71526	protein SET DOMAIN GROUP 40 [Aegilops tauschii subsp. tauschii]
598	TraesCS1D02G282700	-2.41	down	5.94858	3.72626	0.772401	protein SODIUM POTASSIUM ROOT DEFECTIVE 2-like [Aegilops tauschii subsp. tauschii]
599	TraesCS6A02G375200	-1.38	down	10.7274	9.68633	4.21026	protein SRG1-like [Aegilops tauschii subsp. tauschii]
600	TraesCS7B02G042500	-1.26	down	78.6256	148.834	69.5135	protein SRG1-like [Aegilops tauschii subsp. tauschii]
601	TraesCS6B02G412800	-1.02	down	9.8118	17.7682	10.1034	protein SRG1-like [Aegilops tauschii subsp. tauschii]
602	TraesCS2A02G170300	-1.07	down	5.21176	2.50895	1.31128	protein STRICTOSIDINE SYNTHASE-LIKE 4 [Aegilops tauschii subsp. tauschii]
603	TraesCS4D02G027400	-2.03	down	0.845505	0.687183	0.180881	protein synthesis inhibitor I-like [Aegilops tauschii subsp. tauschii]
604	TraesCS2B02G250000	-1.48	down	0.114767	1.53543	0.71206	protein TPX2 isoform X2 [Aegilops tauschii subsp. tauschii]
605	TraesCS2D02G232300	-1.03	down	0.007694	0.79045	0.443904	protein TPX2 isoform X2 [Aegilops tauschii subsp. tauschii]
606	TraesCS2A02G295100	-1.19	down	0.840887	1.83855	0.971712	protein transport protein Sec24B-like [Aegilops tauschii subsp. tauschii]
607	TraesCS4B02G135500	-4.94	down	0.789459	3.02344	0.441025	protein transport protein Sec61 subunit beta-like [Aegilops tauschii subsp. tauschii]
608	TraesCS1B02G277400	-1.05	down	2.06126	1.83794	0.920652	protein trichome berefringence-like 7 [Aegilops tauschii subsp. tauschii]
609	TraesCS3D02G082400	-1.21	down	1.30983	1.52793	0.937503	protein trichome birefringence-like 14 isoform X1 [Aegilops tauschii subsp. tauschii]
610	TraesCS2D02G236800	-1.16	down	2.35017	2.69931	1.4779	protein VASCULAR ASSOCIATED DEATH 1, chloroplastic [Aegilops tauschii subsp. tauschii]
611	TraesCS3D02G419100	-1.48	down	1.22223	1.13574	0.441388	protein XRI1-like [Aegilops tauschii subsp. tauschii]
612	TraesCS4D02G321100	-1.09	down	89.2662	6.34965	3.33758	proteinase inhibitor Rgpi9, partial [Triticum aestivum]
613	TraesCS3D02G275300	-1.44	down	0.442976	0.62037	0.386842	pseudo histidine-containing phosphotransfer protein 1-like isoform X1 [Aegilops tauschii subsp. tauschii]
614	TraesCS7A02G129300	-1.09	down	4.94505	1.92326	0.912257	PTI1-like tyrosine-protein kinase At3g15890 [Aegilops tauschii subsp. tauschii]
615	TraesCS5A02G429100	-2.88	down	1.05512	3.48029	0.527672	purine permease 3-like [Aegilops tauschii subsp. tauschii]
616	TraesCS5D02G437200	-1.19	down	5.43631	18.1905	8.8519	purine permease 3-like [Aegilops tauschii subsp. tauschii]
617	TraesCS5B02G244800	-1.14	down	0.86234	0.774477	0.385767	purine permease 3-like [Aegilops tauschii subsp. tauschii]
618	TraesCS4A02G073800	-1.04	down	25.681	3.05374	1.69042	purple acid phosphatase [Triticum aestivum]
619	TraesCS2D02G362300	-3.72	down	1.63641	0.733054	0.0493143	purple acid phosphatase 3-like [Aegilops tauschii subsp. tauschii]
620	TraesCS4B02G230000	-1.36	down	44.184	4.42335	1.87608	purple acid phosphatase 3-like [Aegilops tauschii subsp. tauschii]
621	TraesCS4D02G231400	-1.33	down	20.0066	3.32349	1.52221	purple acid phosphatase 3-like [Aegilops tauschii subsp. tauschii]
622	TraesCS5A02G216200	-1.19	down	19.416	15.6637	7.41132	putative alanine aminotransferase [Triticum aestivum]
623	TraesCS5B02G214700	-1.04	down	14.3732	7.48584	3.84017	putative alanine aminotransferase [Triticum aestivum]
624	TraesCS2A02G586600	-1.72	down	1.11922	5.59454	1.71528	putative callose synthase 6 [Aegilops tauschii subsp. tauschii]
625	TraesCS2D02G600000	-1.32	down	0.420675	3.09147	1.17986	putative callose synthase 6 [Aegilops tauschii subsp. tauschii]
626	TraesCS2A02G457900	-1.11	down	1.29338	3.19785	1.67427	putative D-2-hydroxyglutarate dehydrogenase, mitochondrial [Triticum urartu]
627	TraesCS6B02G442200	-1.07	down	0.844064	0.725992	0.382845	putative disease resistance protein RGA3 [Aegilops tauschii subsp. tauschii]
628	TraesCS6B02G117100	-1.01	down	0.917308	0.756038	0.539584	putative disease resistance protein RGA3 isoform X2 [Aegilops tauschii subsp. tauschii]
629	TraesCS3D02G493900	-2.83	down	0.0695547	0.507744	0.073792	putative disease resistance protein RGA4 [Aegilops tauschii subsp. tauschii]
630	TraesCS3B02G082400	-2.1	down	0.147761	0.218957	0.056735	putative disease resistance protein RGA4 [Aegilops tauschii subsp. tauschii]
631	TraesCS5B02G064800	-1.39	down	0.277161	0.419785	0.187945	putative FBD-associated F-box protein At5g56700 [Aegilops tauschii subsp. tauschii]
632	TraesCS6D02G018600	-1.71	down	1.62054	1.64593	0.692499	putative F-box protein At5g42430 [Aegilops tauschii subsp. tauschii]
633	TraesCS6B02G406800	-1.24	down	1.30902	2.19831	0.839073	putative F-box/FBD/LRR-repeat protein At5g56810 isoform X1 [Aegilops tauschii subsp. tauschii]
634	TraesCS7D02G381100	-1.52	down	0.169811	0.729881	0.282665	putative F-box/LRR-repeat protein 23 [Aegilops tauschii subsp. tauschii]
635	TraesCS6D02G142200	-1.06	down	13.0822	13.3102	7.07005	putative glucose-6-phosphate 1-epimerase isoform X1 [Aegilops tauschii subsp. tauschii]
636	TraesCS4B02G167000	-1.3	down	2.35028	9.26767	4.61816	putative GTP diphosphokinase RSH1, chloroplastic [Aegilops tauschii subsp. tauschii]
637	TraesCS5A02G229900	-1.28	down	5.9945	3.46906	1.56332	putative leaf thionin [Triticum urartu]
638	TraesCS4A02G086800	-1.24	down	0.759297	0.474698	0.272259	putative metallophosphoesterase At3g03305 [Aegilops tauschii subsp. tauschii]
639	TraesCS5A02G392300	-1.55	down	0.65503	0.775302	0.311477	putative mitochondrial carrier protein [Triticum monococcum]
640	TraesCS1A02G430300	-2.06	down	0.0477377	0.273401	0.100589	putative mitochondrial chaperone BCS1-B [Triticum urartu]
641	TraesCS3D02G414500	-1.12	down	0.587622	1.3008	0.803178	putative pentatricopeptide repeat-containing protein At3g05240 isoform X1 [Aegilops tauschii subsp. tauschii]
642	TraesCS6A02G042800	-1.34	down	0.487528	0.769251	0.334778	putative pentatricopeptide repeat-containing protein At5g59200, chloroplastic [Aegilops tauschii subsp. tauschii]
643	TraesCS2B02G266200	-1.15	down	72.4177	89.662	45.1004	putative phosphatidylglycerol/phosphatidylinositol transfer protein DDB_G0282179 [Aegilops tauschii subsp. tauschii]
644	TraesCS4B02G087500	-1.37	down	2.59654	2.14424	0.98681	putative protease Do-like 14 [Aegilops tauschii subsp. tauschii]
645	TraesCS4D02G084800	-1.27	down	1.75356	1.47763	0.696001	putative protease Do-like 14 [Aegilops tauschii subsp. tauschii]
646	TraesCS4A02G228900	-1.18	down	2.74459	2.11286	1.16641	putative protease Do-like 14 [Aegilops tauschii subsp. tauschii]
647	TraesCS6A02G385000	-1.19	down	0	0.613825	0.370251	putative receptor-like protein kinase At3g47110 [Aegilops tauschii subsp. tauschii]
648	TraesCS3B02G038900	-1.98	down	3.13598	4.00663	1.12939	putative receptor-like protein kinase At4g00960 [Aegilops tauschii subsp. tauschii]
649	TraesCS1A02G000200	-2.02	down	0.874285	0.492039	0.129665	putative senescence-associated protein, partial [Pisum sativum]
650	TraesCS7A02G158200	-1.01	down	0.759496	0.811721	0.403983	putative ubiquitin-like-specific protease 1B [Aegilops tauschii subsp. tauschii]
651	TraesCS7D02G239800	-1.31	down	2.17658	2.03745	0.905808	putative WRKY transcription factor 2 [Triticum urartu]
652	TraesCS7B02G136400	-1.24	down	1.4824	0.7526	0.374716	putative WRKY transcription factor 2 [Triticum urartu]
653	TraesCS3A02G228600	-1.22	down	1.14053	1.49672	0.707845	putative WRKY transcription factor 71 [Triticum urartu]
654	TraesCS3D02G392700	-1.13	down	2.1241	2.67881	1.40669	ras GTPase-activating protein-binding protein 1-like isoform X1 [Aegilops tauschii subsp. tauschii]
655	TraesCS3A02G398600	-1.05	down	2.1619	2.22256	1.23423	ras GTPase-activating protein-binding protein 1-like isoform X1 [Aegilops tauschii subsp. tauschii]
656	TraesCS1D02G013200	-1.35	down	3.96172	4.05115	1.66721	ras-related protein RABD1-like [Aegilops tauschii subsp. tauschii]
657	TraesCS1A02G015300	-1.07	down	7.39491	5.07645	2.9554	ras-related protein RABD1-like [Aegilops tauschii subsp. tauschii]
658	TraesCS3B02G388900	-1.12	down	2.24929	2.84552	1.38695	ras-related protein RABE1c [Aegilops tauschii subsp. tauschii]
659	TraesCS1A02G140700	-1.13	down	1.15219	1.97159	1.07788	ras-related protein RABF1-like [Aegilops tauschii subsp. tauschii]
660	TraesCS6A02G011400	-1.17	down	37.0447	42.0676	19.854	RBP [Triticum aestivum]
661	TraesCS5D02G177900	-1.32	down	2.2605	1.7711	0.922797	RCC1 and BTB domain-containing protein 1 [Aegilops tauschii subsp. tauschii]
662	TraesCS4A02G379500	-1.4	down	0.282156	0.539804	0.329289	receptor kinase-like protein Xa21 [Aegilops tauschii subsp. tauschii]
663	TraesCS6A02G386800	-1.12	down	0.65896	1.28101	0.611638	Receptor-like serine/threonine-protein kinase ALE2 [Triticum urartu]
664	TraesCS6B02G425900	-1.02	down	0.311049	1.43159	0.636569	receptor-like serine/threonine-protein kinase ALE2 isoform X1 [Aegilops tauschii subsp. tauschii]
665	TraesCS6D02G371500	-1.35	down	0.553055	1.54621	0.741612	receptor-like serine/threonine-protein kinase ALE2 isoform X2 [Aegilops tauschii subsp. tauschii]
666	TraesCS7B02G072000	-1.48	down	372.636	29.68	11.85	RecName: Full=Alpha-amylase/trypsin inhibitor CM2; AltName: Full=Chloroform/methanol-soluble protein CM2; Flags: Precursor
667	TraesCS1B02G237500	-2.97	down	408.333	175.842	24.3189	RecName: Full=Em protein
668	TraesCS6B02G050700	-1.08	down	12.0211	17.8934	9.45962	RecName: Full=Serine carboxypeptidase 3; AltName: Full=CP-WIII; AltName: Full=Serine carboxypeptidase III; Flags: Precursor
669	TraesCS2A02G378500	-1.01	down	1.53219	2.77434	1.51622	regulator of nonsense transcripts UPF2-like [Aegilops tauschii subsp. tauschii]
670	TraesCS2A02G401000	-1.31	down	1.03019	1.00896	0.504825	RHOMBOID-like protein 2 [Aegilops tauschii subsp. tauschii]
671	TraesCS5A02G093800	-1.11	down	2.26424	1.68095	0.858886	Riboflavin synthase alpha chain [Triticum urartu]
672	TraesCS7A02G336500	-1.03	down	1.56061	2.88628	1.56352	ribonuclease 3-like protein 3 [Aegilops tauschii subsp. tauschii]
673	TraesCS1D02G294400	-1.23	down	3.24098	5.22068	2.31958	ribonuclease P protein subunit p29-like isoform X1 [Aegilops tauschii subsp. tauschii]
674	TraesCS7D02G396300	-1.17	down	10.3703	12.2302	6.03707	ribose-phosphate pyrophosphokinase 2, chloroplastic-like [Aegilops tauschii subsp. tauschii]
675	TraesCS7B02G302600	-1.1	down	7.23119	6.61673	3.58246	ribose-phosphate pyrophosphokinase 2, chloroplastic-like [Aegilops tauschii subsp. tauschii]
676	TraesCSU02G246100	-1.15	down	39.5916	74.3316	37.1816	ribosomal protein L32 (chloroplast) [Triticum monococcum]
677	TraesCS1B02G458000	-2.48	down	0.949044	3.57824	0.701389	ribosomal protein S1 (mitochondrion) [Lolium perenne]
678	TraesCS2A02G239700	-1.81	down	0.498101	0.977886	0.299843	ribosomal protein S1 (mitochondrion) [Lolium perenne]
679	TraesCS1D02G128100	-1.37	down	3.17967	5.7133	2.45808	ribosomal protein S1 (mitochondrion) [Lolium perenne]
680	TraesCSU02G247400	-1.33	down	12.6847	20.2582	9.02596	ribosomal protein S1 (mitochondrion) [Lolium perenne]
681	TraesCS4B02G145900	-1.31	down	33.4873	50.0147	22.4875	ribosomal protein S1 (mitochondrion) [Lolium perenne]
682	TraesCS7B02G379800	-1.3	down	75.9642	115.188	51.9139	ribosomal protein S1 (mitochondrion) [Lolium perenne]
683	TraesCS7D02G301300	-1.2	down	46.059	69.6161	33.7089	ribosomal protein S1 (mitochondrion) [Lolium perenne]
684	TraesCS1B02G450900	-1.18	down	137.899	207.841	102.234	ribosomal protein S1 (mitochondrion) [Lolium perenne]
685	TraesCS3A02G384000	-1.12	down	2.93748	4.97377	2.56357	ribosomal protein S1 (mitochondrion) [Lolium perenne]
686	TraesCS2A02G362000	-1.63	down	74.1889	61.8522	22.2442	ribosomal protein S7 (mitochondrion) [Zea mays subsp. mays]
687	TraesCS7D02G285100	-1.6	down	1.27616	3.69646	1.35258	ribosomal protein S7 (mitochondrion) [Zea mays subsp. mays]
688	TraesCS1D02G258300	-1.15	down	7.81801	11.9267	5.93296	ribosomal protein S7 (mitochondrion) [Zea mays subsp. mays]
689	TraesCS7B02G429200	-1.01	down	7.11217	16.9972	9.30895	ribosomal protein small subunit 13 (mitochondrion) [Aegilops speltoides]
690	TraesCS6D02G200700	-1	down	6.95424	15.0647	8.3689	ribosomal protein small subunit 13 (mitochondrion) [Aegilops speltoides]
691	TraesCSU02G147800	-1.04	down	1.73297	2.60808	1.42475	ribosomal protein small subunit 4 (mitochondrion) [Aegilops speltoides]
692	TraesCS2A02G225400	-1.43	down	0.728095	0.843172	0.352118	ribosomal RNA small subunit methyltransferase, mitochondrial-like [Aegilops tauschii subsp. tauschii]
693	TraesCS3D02G113400	-1.01	down	1.06498	1.27962	0.808991	ribosome assembly protein 4-like [Aegilops tauschii subsp. tauschii]
694	TraesCS1B02G079000	-1.04	down	53.4491	35.3877	19.1715	ribosome biogenesis regulatory protein homolog [Aegilops tauschii subsp. tauschii]
695	TraesCS5D02G426000	-1.09	down	1.99263	2.92459	1.37181	ribosome production factor 2 homolog [Aegilops tauschii subsp. tauschii]
696	TraesCS4A02G237400	-1.05	down	3.29762	3.37837	1.79289	RING-H2 finger protein ATL51 [Triticum urartu]
697	TraesCS6A02G235300	-1.33	down	3.46659	2.34855	1.00695	RNA polymerase II C-terminal domain phosphatase-like 1 [Aegilops tauschii subsp. tauschii]
698	TraesCS6B02G264000	-1.27	down	2.44856	1.79471	1.09686	RNA polymerase II C-terminal domain phosphatase-like 1 [Aegilops tauschii subsp. tauschii]
699	TraesCS6D02G161100	-1.05	down	2.37336	1.60898	0.985659	RNA polymerase I-specific transcription initiation factor RRN3 isoform X1 [Aegilops tauschii subsp. tauschii]
700	TraesCS1D02G436500	-1.12	down	0.200061	0.736069	0.3722	RNA polymerase sigma factor sigE, chloroplastic/mitochondrial-like [Aegilops tauschii subsp. tauschii]
701	TraesCS6D02G167500	-1.04	down	5.00004	3.74302	2.10045	RNA-binding protein cabeza-like isoform X1 [Aegilops tauschii subsp. tauschii]
702	TraesCS4D02G130100	-1.03	down	1.98837	3.06558	1.69321	RNA-directed DNA methylation 4-like isoform X2 [Aegilops tauschii subsp. tauschii]
703	TraesCS7A02G301100	-1.18	down	1.14679	1.00595	0.514616	ROR1 [Triticum aestivum]
704	TraesCS7D02G467000	-1.23	down	5.7272	4.80842	2.41468	rRNA 2&apos;-O-methyltransferase fibrillarin 2 [Triticum urartu]
705	TraesCS7B02G382200	-1.07	down	7.92582	3.31603	1.8104	rRNA 2&apos;-O-methyltransferase fibrillarin 2 [Triticum urartu]
706	TraesCS1B02G297000	-1.37	down	1.35435	2.41407	1.0592	SAC3 family protein A isoform X3 [Aegilops tauschii subsp. tauschii]
707	TraesCS1A02G287600	-1.04	down	1.39725	2.91131	1.76361	SAC3 family protein A isoform X3 [Aegilops tauschii subsp. tauschii]
708	TraesCS2A02G141300	-1.11	down	0.830517	1.43757	0.81019	SAC3 family protein B isoform X1 [Aegilops tauschii subsp. tauschii]
709	TraesCS7B02G436500	-1.17	down	1.53488	1.63331	0.808949	SAL1 [Hordeum vulgare subsp. vulgare]
710	TraesCS4B02G296400	-1.34	down	1.5741	0.801772	0.342102	salicylic acid-binding protein 2-like [Aegilops tauschii subsp. tauschii]
711	TraesCS2A02G366000	-1.12	down	93.1689	149.76	76.67	salt-induced protein [Leymus chinensis]
712	TraesCS3B02G019900	-1.36	down	58.814	48.9966	21.9638	sarcoplasmic reticulum histidine-rich calcium-binding protein precursor, putative, expressed [Triticum aestivum]
713	TraesCS1A02G261700	-1.64	down	0.198586	1.28505	0.45674	scopoletin glucosyltransferase-like [Aegilops tauschii subsp. tauschii]
714	TraesCS1D02G261700	-1.24	down	0.197952	2.97564	1.40391	scopoletin glucosyltransferase-like [Aegilops tauschii subsp. tauschii]
715	TraesCS2A02G277500	-1.12	down	1.28059	2.99087	1.68663	separase isoform X2 [Aegilops tauschii subsp. tauschii]
716	TraesCS4B02G341500	-1.33	down	1.88559	0.678417	0.289374	Serine carboxypeptidase-like 19 [Triticum urartu]
717	TraesCS3B02G384800	-1.41	down	0.309748	0.56941	0.226197	serine carboxypeptidase-like 27 [Aegilops tauschii subsp. tauschii]
718	TraesCS2D02G409500	-1.14	down	4.52589	1.41663	0.719544	serine carboxypeptidase-like 7 [Aegilops tauschii subsp. tauschii]
719	TraesCS1B02G130200	-1.27	down	19.2559	12.4556	5.75633	serine/arginine-rich splicing factor RS2Z32-like [Aegilops tauschii subsp. tauschii]
720	TraesCS1A02G108000	-1.03	down	5.8567	2.6378	1.64888	serine/arginine-rich splicing factor RS2Z32-like [Aegilops tauschii subsp. tauschii]
721	TraesCSU02G104300	-1.25	down	3.30857	2.90372	1.24868	serine/arginine-rich splicing factor RSZ21A isoform X1 [Aegilops tauschii subsp. tauschii]
722	TraesCS1D02G232100	-1.61	down	8.93992	8.37629	3.43055	serine/arginine-rich splicing factor SR30-like isoform X1 [Aegilops tauschii subsp. tauschii]
723	TraesCS4B02G195900	-1.31	down	22.3963	13.7265	6.10243	serine/threonine protein kinase OSK4 isoform X2 [Aegilops tauschii subsp. tauschii]
724	TraesCS7B02G465500	-1.08	down	0.314416	0.967822	0.30425	serine/threonine-protein kinase ATR [Aegilops tauschii subsp. tauschii]
725	TraesCS1B02G326100	-1.22	down	0.646322	0.998293	0.584619	Serine/threonine-protein kinase Aurora-3 [Triticum urartu]
726	TraesCS7A02G232300	-1.28	down	1.4623	4.6396	2.03954	serine/threonine-protein kinase BLUS1 isoform X2 [Aegilops tauschii subsp. tauschii]
727	TraesCS7B02G130700	-1.03	down	2.05751	5.3376	2.79518	serine/threonine-protein kinase BLUS1 isoform X2 [Aegilops tauschii subsp. tauschii]
728	TraesCS4A02G268200	-1.1	down	2.44366	2.75005	1.55545	serine/threonine-protein kinase GRIK1-like [Aegilops tauschii subsp. tauschii]
729	TraesCS4D02G045900	-1.06	down	1.54616	2.32453	1.2255	serine/threonine-protein kinase GRIK1-like [Aegilops tauschii subsp. tauschii]
730	TraesCS3D02G272300	-1.2	down	3.70759	3.50822	1.83142	serine/threonine-protein kinase HT1-like [Aegilops tauschii subsp. tauschii]
731	TraesCS7D02G317700	-1.14	down	1.57408	3.98968	2.10998	Serine/threonine-protein kinase RIO1 [Triticum urartu]
732	TraesCS3D02G154400	-1.73	down	0.68765	1.86378	0.584071	serine/threonine-protein kinase RIO1-like [Aegilops tauschii subsp. tauschii]
733	TraesCS3B02G172700	-1.07	down	0.987789	1.5865	0.946414	serine/threonine-protein kinase RIO1-like [Aegilops tauschii subsp. tauschii]
734	TraesCS1D02G151900	-1.25	down	0.054991	1.05455	0.572909	serine/threonine-protein kinase tricorner-like [Aegilops tauschii subsp. tauschii]
735	TraesCS2D02G117500	-1.2	down	6.19048	3.00402	1.49585	serine/threonine-protein phosphatase 6 regulatory ankyrin repeat subunit B-like [Aegilops tauschii subsp. tauschii]
736	TraesCS3D02G278200	-1.76	down	0.553412	0.371484	0.111745	serine/threonine-protein phosphatase 7 long form homolog isoform X1 [Aegilops tauschii subsp. tauschii]
737	TraesCS1D02G104400	-1.34	down	4.17768	4.48694	2.03185	serine/threonine-protein phosphatase PP1-like [Aegilops tauschii subsp. tauschii]
738	TraesCS7B02G323700	-1.24	down	2.2189	4.03258	2.16961	serrate RNA effector molecule-like [Aegilops tauschii subsp. tauschii]
739	TraesCS3A02G374400	-1.33	down	0.719145	1.34181	0.586554	SKP1-like protein 1A [Aegilops tauschii subsp. tauschii]
740	TraesCS7B02G279200	-2.25	down	0.505083	0.856621	0.20032	small glutamine-rich tetratricopeptide repeat-containing protein 2-like isoform X2 [Aegilops tauschii subsp. tauschii]
741	TraesCS2A02G510900	-1.18	down	1.01421	1.08456	0.383925	small RNA degrading nuclease 3-like [Aegilops tauschii subsp. tauschii]
742	TraesCS3D02G310600	-1.09	down	1.22056	1.7069	0.923088	small RNA degrading nuclease 5 isoform X1 [Aegilops tauschii subsp. tauschii]
743	TraesCS5A02G176100	-1.04	down	4.40212	5.32306	2.88814	sodium/hydrogen exchanger 6-like isoform X2 [Aegilops tauschii subsp. tauschii]
744	TraesCS7D02G213900	-1.19	down	1.63671	1.539	0.639112	sodium-coupled neutral amino acid transporter 1-like [Aegilops tauschii subsp. tauschii]
745	TraesCS1B02G452100	-1.15	down	0.717263	2.96031	1.49803	solanesyl-diphosphate synthase 2, chloroplastic [Aegilops tauschii subsp. tauschii]
746	TraesCS1A02G221800	-1.22	down	1.32669	2.38007	1.29023	sorting nexin 2B-like [Aegilops tauschii subsp. tauschii]
747	TraesCS3A02G458100	-1.13	down	3.64759	3.63221	1.77774	spermatogenesis-associated protein 20 [Aegilops tauschii subsp. tauschii]
748	TraesCS1A02G143500	-1.18	down	2.23096	3.18634	1.63224	splicing factor 3B subunit 4 [Aegilops tauschii subsp. tauschii]
749	TraesCS7D02G321900	-1.01	down	0.882449	1.66066	0.910963	splicing factor SF3a60 homolog isoform X2 [Aegilops tauschii subsp. tauschii]
750	TraesCS7B02G226000	-1.15	down	0.867935	1.27361	0.609567	splicing factor SF3a60 homolog isoform X3 [Aegilops tauschii subsp. tauschii]
751	TraesCS3D02G379900	-1.73	down	2.23107	1.61136	0.825526	splicing regulator RBM11-like [Aegilops tauschii subsp. tauschii]
752	TraesCS5D02G445900	-3.07	down	16.1207	15.1223	1.99304	stem-specific protein TSJT1-like [Aegilops tauschii subsp. tauschii]
753	TraesCS5A02G438800	-1.46	down	10.657	11.8151	4.76946	stem-specific protein TSJT1-like [Aegilops tauschii subsp. tauschii]
754	TraesCS5B02G441600	-1.27	down	51.4701	55.3178	25.5389	stem-specific protein TSJT1-like [Aegilops tauschii subsp. tauschii]
755	TraesCS2B02G426600	-2.24	down	0.218059	0.836908	0.223025	subtilisin-like protease SBT1.5 [Aegilops tauschii subsp. tauschii]
756	TraesCS2D02G403600	-1.12	down	0.329878	0.375993	0.173864	sucrose synthase 7 [Aegilops tauschii subsp. tauschii]
757	TraesCS4A02G485800	-1.05	down	2.36686	2.08576	1.13304	sucrose:sucrose 1-fructosyltransferase-like [Aegilops tauschii subsp. tauschii]
758	TraesCS1B02G289500	-1.58	down	2.8404	1.62106	0.625786	synaptojanin-1-like [Aegilops tauschii subsp. tauschii]
759	TraesCS3B02G106200	-1.36	down	4.84657	2.95336	1.26351	tankyrase-1-like [Aegilops tauschii subsp. tauschii]
760	TraesCS7B02G291000	-1.07	down	0.90533	1.28691	0.946487	TBC1 domain family member 13-like [Aegilops tauschii subsp. tauschii]
761	TraesCS5A02G019000	-1.55	down	66.7696	62.7884	23.9428	thaumatin-like protein TLP3 [Hordeum vulgare]
762	TraesCS3B02G485900	-1.52	down	0.344414	1.74902	0.766662	Thiamin pyrophosphokinase 1 [Triticum urartu]
763	TraesCS1D02G301200	-1.16	down	0.354505	1.01453	0.57542	thioredoxin H5-like [Aegilops tauschii subsp. tauschii]
764	TraesCS2B02G154700	-1.03	down	0.755136	0.938193	0.518847	thioredoxin reductase NTRC [Aegilops tauschii subsp. tauschii]
765	TraesCS1A02G161900	-1.09	down	17.5714	8.87601	4.66448	thioredoxin-like protein YLS8 [Aegilops tauschii subsp. tauschii]
766	TraesCS7B02G055200	-1.09	down	6.68751	0.886659	0.448057	thiosulfate sulfurtransferase 18-like isoform X3 [Aegilops tauschii subsp. tauschii]
767	TraesCS1A02G375900	-1.17	down	0.512702	1.53865	0.942176	thymidine kinase-like [Aegilops tauschii subsp. tauschii]
768	TraesCS3D02G290600	-1.14	down	1.12087	2.14679	1.20265	tobamovirus multiplication protein 1 isoform X1 [Aegilops tauschii subsp. tauschii]
769	TraesCS1A02G170300	-1.74	down	0.579596	0.908494	0.29251	trafficking protein particle complex subunit 13 [Aegilops tauschii subsp. tauschii]
770	TraesCS1B02G187000	-1.28	down	0.841933	1.0577	0.29446	trafficking protein particle complex subunit 13 [Aegilops tauschii subsp. tauschii]
771	TraesCS6B02G251500	-1.21	down	1.32022	0.811174	0.405558	trafficking protein particle complex subunit 2-like [Aegilops tauschii subsp. tauschii]
772	TraesCS7B02G006800	-2.84	down	0.52621	1.32608	0.196257	transcription elongation factor 1 homolog [Aegilops tauschii subsp. tauschii]
773	TraesCS7A02G108900	-1.34	down	21.0704	24.817	10.5212	transcription elongation factor 1 homolog [Aegilops tauschii subsp. tauschii]
774	TraesCS7D02G103800	-1.05	down	19.3828	21.5958	11.6409	transcription elongation factor 1 homolog [Aegilops tauschii subsp. tauschii]
775	TraesCS2A02G365800	-1.56	down	1.22418	4.64602	1.57367	transcription factor bHLH113-like [Aegilops tauschii subsp. tauschii]
776	TraesCS2B02G367200	-1.2	down	10.2925	4.92826	2.1986	transcription factor bHLH113-like [Aegilops tauschii subsp. tauschii]
777	TraesCS4B02G235700	-1	down	0.494709	1.67717	0.977364	transcription factor bHLH137-like isoform X1 [Aegilops tauschii subsp. tauschii]
778	TraesCS5D02G313700	-1.26	down	1.07312	5.17635	2.38314	transcription factor bHLH14-like [Aegilops tauschii subsp. tauschii]
779	TraesCS7A02G340300	-1.14	down	0.579558	1.27763	0.550929	transcription factor BIM2-like [Aegilops tauschii subsp. tauschii]
780	TraesCS7D02G347900	-1.06	down	0.857837	1.26975	0.683045	transcription factor BIM2-like [Aegilops tauschii subsp. tauschii]
781	TraesCS7D02G074500	-1.12	down	1.99689	3.20786	1.56467	transcription factor GTE1-like [Aegilops tauschii subsp. tauschii]
782	TraesCS6D02G049300	-1.56	down	3.95287	4.21575	1.61406	transcription factor IIIA-like [Aegilops tauschii subsp. tauschii]
783	TraesCS4B02G104600	-1.26	down	1.71026	2.46743	1.1488	transcription factor IIIB 60 kDa subunit-like isoform X1 [Aegilops tauschii subsp. tauschii]
784	TraesCS1A02G389400	-1.08	down	0.738246	0.859639	0.452063	transcription factor IIIB 60 kDa subunit-like isoform X1 [Aegilops tauschii subsp. tauschii]
785	TraesCS1B02G236900	-2.5	down	4.02244	1.21486	0.23382	transcription factor MYB44-like [Aegilops tauschii subsp. tauschii]
786	TraesCS6A02G330400	-1.05	down	0.458479	0.640298	0.277329	Transcription factor TFIIIB component B&apos;&apos; [Triticum urartu]
787	TraesCS7A02G508300	-1.16	down	1.09996	2.05355	1.23713	transcription initiation factor TFIID subunit 5 isoform X1 [Aegilops tauschii subsp. tauschii]
788	TraesCS6B02G025600	-1.59	down	0.307565	0.462091	0.170067	transcription termination factor MTERF4, chloroplastic-like [Aegilops tauschii subsp. tauschii]
789	TraesCS2B02G468100	-1.42	down	0.817804	1.41612	0.727562	transducin beta-like protein 3 [Aegilops tauschii subsp. tauschii]
790	TraesCS7D02G500800	-1.07	down	0.768019	1.17236	0.500786	transducin beta-like protein 3 isoform X1 [Aegilops tauschii subsp. tauschii]
791	TraesCS1D02G176500	-2.64	down	0.199264	0.537182	0.081736	transmembrane and coiled-coil domain-containing protein 4-like [Aegilops tauschii subsp. tauschii]
792	TraesCS6A02G153400	-1.04	down	4.86439	16.2351	8.7838	transmembrane protein 230-like [Aegilops tauschii subsp. tauschii]
793	TraesCS1A02G154700	-1.02	down	2.4314	6.37711	3.55847	transportin MOS14 [Aegilops tauschii subsp. tauschii]
794	TraesCS1B02G197900	-1.29	down	1.11805	1.44019	0.627543	trehalose [Triticum aestivum]
795	TraesCS5D02G092400	-2.74	down	0.214849	0.197179	0.0327603	triphosphate tunel metalloenzyme 3-like [Aegilops tauschii subsp. tauschii]
796	TraesCS1D02G067100	-1.37	down	204.355	13.5819	5.87078	triticin [Triticum aestivum]
797	TraesCS5B02G488800	-2.19	down	80.6781	17.9858	4.20863	tritin [Triticum aestivum]
798	TraesCS3A02G024400	-1.42	down	1.72664	0.898632	0.325108	tRNA (adenine(58)-N(1))-methyltransferase non-catalytic subunit trm6-like [Aegilops tauschii subsp. tauschii]
799	TraesCS3D02G021800	-1.19	down	1.31756	0.725639	0.334977	tRNA (guanine-N(1)-)-methyltransferase,putative,expressed [Triticum aestivum]
800	TraesCS7A02G383600	-1.04	down	1.24561	1.56366	0.811951	tRNA-dihydrouridine(16/17) synthase [NAD(P)(+)]-like [Aegilops tauschii subsp. tauschii]
801	TraesCS4B02G166400	-1.06	down	1.12563	2.90377	1.56936	tubby-like F-box protein 6 isoform X1 [Aegilops tauschii subsp. tauschii]
802	TraesCS5D02G068400	-1.01	down	14.1074	31.5792	17.4995	tuliposide A-converting enzyme 2, chloroplastic-like [Aegilops tauschii subsp. tauschii]
803	TraesCS5D02G209200	-1.02	down	0.937523	1.90797	1.0272	type IV inositol polyphosphate 5-phosphatase 9-like isoform X3 [Aegilops tauschii subsp. tauschii]
804	TraesCS1D02G405600	-1.21	down	87.7219	3.0798	1.41498	type-5 thionin [Aegilops tauschii subsp. tauschii]
805	TraesCS5D02G525000	-1.24	down	0.589295	1.55246	0.666166	tyrosine-protein kinase JAK2-like isoform X3 [Aegilops tauschii subsp. tauschii]
806	TraesCS6B02G158100	-1.48	down	0.565201	0.997081	0.267817	tyrosine-sulfated glycopeptide receptor 1-like [Aegilops tauschii subsp. tauschii]
807	TraesCS5A02G270800	-1.21	down	1.2091	1.55931	0.76909	Tyrosyl-tRNA synthetase [Triticum urartu]
808	TraesCS6D02G182200	-1.15	down	1.96665	3.31042	2.06415	U1 small nuclear ribonucleoprotein C-1-like [Aegilops tauschii subsp. tauschii]
809	TraesCS2D02G492200	-1.08	down	8.44596	6.01208	3.17248	U11/U12 small nuclear ribonucleoprotein 25 kDa protein-like [Aegilops tauschii subsp. tauschii]
810	TraesCS2B02G046400	-1.47	down	0.341005	0.968338	0.414047	U4/U6 small nuclear ribonucleoprotein Prp31 homolog [Aegilops tauschii subsp. tauschii]
811	TraesCS2A02G254400	-1.2	down	0.397763	1.01609	0.480524	U4/U6 small nuclear ribonucleoprotein Prp31 homolog [Aegilops tauschii subsp. tauschii]
812	TraesCS2D02G517600	-1.16	down	0.725348	1.14961	0.647738	ubiquitin carboxyl-terminal hydrolase 22 [Aegilops tauschii subsp. tauschii]
813	TraesCS1A02G349000	-1.24	down	1.58159	3.06307	1.4189	ubiquitin domain-containing protein 1-like [Aegilops tauschii subsp. tauschii]
814	TraesCS2B02G078500	-1.24	down	0.897485	0.938505	0.503362	ubiquitin thioesterase otubain-like [Aegilops tauschii subsp. tauschii]
815	TraesCS1D02G301300	-1.16	down	3.8143	2.5144	1.18299	Ubiquitin-conjugating enzyme E2-17 kDa [Triticum urartu]
816	TraesCS1A02G301600	-1.04	down	1.56128	3.14883	2.38226	Ubiquitin-conjugating enzyme E2-17 kDa [Triticum urartu]
817	TraesCS2B02G480600	-1.17	down	3.98938	1.71414	0.798909	ubiquitin-like [Aegilops tauschii subsp. tauschii]
818	TraesCS6A02G349700	-1.02	down	3.57881	3.97589	2.06047	ubiquitin-protein ligase/zinc ion binding protein [Triticum aestivum]
819	TraesCS4A02G220300	-1.04	down	1.78296	3.02162	1.57499	U-box domain-containing protein 57-like [Aegilops tauschii subsp. tauschii]
820	TraesCS7A02G170300	-1.24	down	0.208753	1.30354	0.611815	UDP-glycosyltransferase 73C6-like [Aegilops tauschii subsp. tauschii]
821	TraesCS5D02G312000	-1.47	down	2.73075	4.82282	1.93345	UDP-glycosyltransferase 74F2-like [Aegilops tauschii subsp. tauschii]
822	TraesCS5A02G305000	-1.23	down	3.31861	1.59107	0.75401	UDP-glycosyltransferase 74F2-like [Aegilops tauschii subsp. tauschii]
823	TraesCS7A02G163500	-1.06	down	1.36352	1.04628	0.428848	UMP-CMP kinase 4-like isoform X1 [Aegilops tauschii subsp. tauschii]
824	TraesCS1B02G060200	-1.63	down	0.744314	0.830843	0.31866	UPF0769 protein C21orf59 homolog [Aegilops tauschii subsp. tauschii]
825	TraesCS5D02G116600	-1.07	down	2.68218	15.914	7.79991	ureide permease 1-like [Aegilops tauschii subsp. tauschii]
826	TraesCS2A02G444600	-1.28	down	8.24737	8.14091	3.73459	Vacuolar cation/proton exchanger 1b [Triticum urartu]
827	TraesCS3B02G346000	-1.13	down	0.884524	0.839528	0.492359	vacuolar processing enzyme 2b [Hordeum vulgare subsp. vulgare]
828	TraesCS3A02G238500	-1.2	down	3.4583	6.51802	3.31818	vacuolar protein sorting-associated protein 25 [Aegilops tauschii subsp. tauschii]
829	TraesCS2D02G239000	-2.26	down	0.652995	1.35062	0.356226	vacuolar protein sorting-associated protein 32 homolog 1-like [Aegilops tauschii subsp. tauschii]
830	TraesCS3A02G516800	-1.07	down	0.650246	1.58777	0.72527	vacuolar protein sorting-associated protein 55 homolog [Aegilops tauschii subsp. tauschii]
831	TraesCS4D02G119400	-1.01	down	4.60506	3.00797	1.54984	vacuolar-sorting receptor 1-like [Aegilops tauschii subsp. tauschii]
832	TraesCS3A02G318400	-1.97	down	1.12376	1.58286	0.479619	vacuole membrane protein KMS1-like [Aegilops tauschii subsp. tauschii]
833	TraesCS2A02G246900	-1.04	down	2.19473	3.33876	1.96313	valine--tRNA ligase, chloroplastic/mitochondrial 2 isoform X1 [Aegilops tauschii subsp. tauschii]
834	TraesCS1B02G234200	-2.44	down	0.385546	0.849406	0.175878	VAN3-binding protein-like [Aegilops tauschii subsp. tauschii]
835	TraesCS1A02G363200	-1.11	down	2.47405	2.79606	1.42416	Vesicle transport v-SNARE 11 [Triticum urartu]
836	TraesCS7A02G328000	-1.15	down	5.60527	8.36295	4.5373	vesicle-associated membrane protein 714 [Aegilops tauschii subsp. tauschii]
837	TraesCS7A02G300700	-1.1	down	2.85862	4.12469	2.57194	vesicle-associated protein 1-2-like [Aegilops tauschii subsp. tauschii]
838	TraesCS5A02G035300	-1.04	down	0.193762	0.56414	0.273609	wall-associated receptor kinase 5-like isoform X1 [Aegilops tauschii subsp. tauschii]
839	TraesCS4D02G238900	-1.36	down	0.33065	0.735736	0.326132	wall-associated receptor kinase-like 14 [Aegilops tauschii subsp. tauschii]
840	TraesCS4A02G472400	-1.26	down	1.02585	1.69451	0.789867	WAT1-related protein At3g30340-like [Aegilops tauschii subsp. tauschii]
841	TraesCS2D02G601700	-1.97	down	3.13826	0.197491	0.0541767	WAT1-related protein At5g64700-like isoform X1 [Aegilops tauschii subsp. tauschii]
842	TraesCS1A02G152000	-1.11	down	2.48571	4.02273	1.85716	WD repeat-containing protein 91 homolog isoform X1 [Aegilops tauschii subsp. tauschii]
843	TraesCS1B02G169400	-1	down	5.26479	8.49004	4.49057	WD repeat-containing protein 91 homolog isoform X1 [Aegilops tauschii subsp. tauschii]
844	TraesCS2D02G235100	-1.05	down	1.71766	3.68634	2.36294	WD40 repeat-containing protein HOS15 isoform X1 [Aegilops tauschii subsp. tauschii]
845	TraesCS4B02G176700	-1.45	down	2.58519	2.61935	1.07406	WRKY transcription factor, partial [Triticum aestivum]
846	TraesCS6A02G190100	-1.18	down	1.49519	1.35397	0.665765	xaa-Pro dipeptidase-like [Aegilops tauschii subsp. tauschii]
847	TraesCS3D02G467300	-1.11	down	71.233	97.3475	50.7213	xylanase inhibitor 725ACCN [Triticum aestivum]
848	TraesCS2B02G520300	-1.37	down	0.901396	0.60439	0.311004	zinc finger CCCH domain-containing protein 30-like [Aegilops tauschii subsp. tauschii]
849	TraesCS3D02G248300	-1.07	down	1.63061	1.18046	0.635085	zinc finger CCHC domain-containing protein 9 isoform X1 [Aegilops tauschii subsp. tauschii]
850	TraesCS1B02G197700	-1.1	down	2.33082	1.70538	0.912712	zinc finger HIT domain-containing protein 2 isoform X1 [Aegilops tauschii subsp. tauschii]
851	TraesCS4D02G167300	-1.21	down	0.88951	1.90476	0.9895	zinc finger protein CONSTANS-LIKE 13-like [Aegilops tauschii subsp. tauschii]
852	TraesCS5A02G246500	-1.62	down	3.20603	2.87197	1.03108	zinc-finger homeodomain protein 1 [Aegilops tauschii subsp. tauschii]
853	TraesCS2B02G371400	1.24	up	1.02071	0.387531	1.02414	(+)-neomenthol dehydrogenase-like isoform X1 [Aegilops tauschii subsp. tauschii]
854	TraesCS2D02G350600	1.7	up	0.534903	0.276781	1.13884	(+)-neomenthol dehydrogenase-like isoform X1 [Aegilops tauschii subsp. tauschii]
855	TraesCS2A02G353500	2.18	up	1.14202	0.298406	1.60592	(+)-neomenthol dehydrogenase-like isoform X1 [Aegilops tauschii subsp. tauschii]
856	TraesCS7D02G463500	10.4	up	0.106777	0	0.890453	(S)-beta-bisabolene synthase-like [Aegilops tauschii subsp. tauschii]
857	TraesCS7B02G378100	10.71	up	0.844267	0	1.02308	(S)-beta-bisabolene synthase-like [Aegilops tauschii subsp. tauschii]
858	TraesCS7D02G359100	1.11	up	3.50725	1.39126	3.34391	(S)-coclaurine N-methyltransferase-like [Aegilops tauschii subsp. tauschii]
859	TraesCS7A02G439200	1.05	up	15.202	11.15	25.8234	11 kDa late embryogenesis abundant protein-like [Aegilops tauschii subsp. tauschii]
860	TraesCS6B02G244900	2.03	up	3.44426	0.880744	4.10549	11 kDa late embryogenesis abundant protein-like [Aegilops tauschii subsp. tauschii]
861	TraesCS2D02G284000	1.1	up	33.6233	11.7759	27.9341	11-beta-hydroxysteroid dehydrogenase 1B-like [Aegilops tauschii subsp. tauschii]
862	TraesCS5A02G353400	3.11	up	2.89635	0.530874	5.1407	11S globulin seed storage protein 2-like [Aegilops tauschii subsp. tauschii]
863	TraesCS5D02G360600	3.81	up	3.26885	0.277823	3.96111	11S globulin seed storage protein 2-like [Aegilops tauschii subsp. tauschii]
864	TraesCS5D02G360500	5.6	up	1.67278	0.0246683	1.30884	11S globulin seed storage protein 2-like [Aegilops tauschii subsp. tauschii]
865	TraesCS7D02G175900	1.92	up	0.608478	0.783291	3.30675	12-oxophytodienoate reductase 1-like isoform X1 [Aegilops tauschii subsp. tauschii]
866	TraesCS7A02G174700	2.82	up	6.57315	0.103333	0.855245	12-oxophytodienoate reductase 1-like isoform X1 [Aegilops tauschii subsp. tauschii]
867	TraesCS7A02G520100	3.27	up	0.241661	0.190662	2.12734	14 kDa proline-rich protein DC2.15-like [Phalaenopsis equestris]
868	TraesCS7A02G202200	1.21	up	50.9322	1.54385	3.94446	16.0 kDa heat shock protein, peroxisomal-like [Aegilops tauschii subsp. tauschii]
869	TraesCS3D02G046700	1.7	up	25.5722	0.321769	1.20164	16.9 kDa class I heat shock protein 1-like [Aegilops tauschii subsp. tauschii]
870	TraesCS7B02G088700	1.16	up	60.3144	7.02975	17.5746	17.4 kDa class I heat shock protein-like [Aegilops tauschii subsp. tauschii]
871	TraesCS7D02G185500	1.7	up	21.2387	7.24618	19.9996	17.4 kDa class I heat shock protein-like [Aegilops tauschii subsp. tauschii]
872	TraesCS7D02G185600	4.01	up	2.0497	0.0555067	1.04049	17.4 kDa class I heat shock protein-like [Aegilops tauschii subsp. tauschii]
873	TraesCS3A02G112900	1.82	up	71.2121	2.40111	9.40936	17.5 kDa class II heat shock protein [Aegilops tauschii subsp. tauschii]
874	TraesCS3D02G115100	2.22	up	87.8699	1.15245	5.9557	17.5 kDa class II heat shock protein-like [Aegilops tauschii subsp. tauschii]
875	TraesCS3D02G114700	3.23	up	33.8958	0.242965	2.64589	17.5 kDa class II heat shock protein-like [Aegilops tauschii subsp. tauschii]
876	TraesCS3B02G130400	1.2	up	79.4015	4.01729	10.3862	17.6kDa heat-shock protein [Triticum dicoccon]
877	TraesCS4D02G212500	1.19	up	48.626	1.14541	2.89399	17.9 kDa class I heat shock protein-like [Aegilops tauschii subsp. tauschii]
878	TraesCS4A02G092600	7.82	up	3.25298	0.002971	1.61917	17.9 kDa class I heat shock protein-like [Aegilops tauschii subsp. tauschii]
879	TraesCS5A02G234200	6.5	up	0.300082	0.010656	1.19844	1-aminocyclopropane-1-carboxylate oxidase 1-like [Aegilops tauschii subsp. tauschii]
880	TraesCS2D02G027600	2.26	up	2.40048	0.669453	3.39369	1-aminocyclopropane-1-carboxylate oxidase homolog 1-like [Aegilops tauschii subsp. tauschii]
881	TraesCS7D02G050900	2.39	up	0.0820783	0.340419	2.01816	1-deoxy-D-xylulose 5-phosphate reductoisomerase, chloroplastic-like [Aegilops tauschii subsp. tauschii]
882	TraesCS4A02G442600	2.61	up	0.111952	0.298585	1.75474	1-deoxy-D-xylulose 5-phosphate reductoisomerase, chloroplastic-like [Aegilops tauschii subsp. tauschii]
883	TraesCS7A02G056000	2.81	up	0	0.078623	0.744231	1-deoxy-D-xylulose 5-phosphate reductoisomerase, chloroplastic-like [Aegilops tauschii subsp. tauschii]
884	TraesCS1D02G255100	2.87	up	0.124688	0.113815	0.859761	1-deoxy-D-xylulose-5-phosphate synthase 1, chloroplastic [Aegilops tauschii subsp. tauschii]
885	TraesCS1B02G266500	3.29	up	0.220166	0.0367793	0.418865	1-deoxy-D-xylulose-5-phosphate synthase 1, chloroplastic [Aegilops tauschii subsp. tauschii]
886	TraesCS2A02G559200	3.47	up	0.0961707	0.0110017	0.231434	1-phosphatidylinositol-3-phosphate 5-kinase FAB1 [Triticum urartu]
887	TraesCS7D02G162300	1.05	up	5.64871	1.12728	2.61124	20 kDa chaperonin, chloroplastic-like [Aegilops tauschii subsp. tauschii]
888	TraesCS6B02G371500	1.68	up	1.64745	0.676666	2.25518	20 kDa chaperonin, chloroplastic-like [Aegilops tauschii subsp. tauschii]
889	TraesCS6D02G320800	1.68	up	0.358438	0.237067	0.757847	20 kDa chaperonin, chloroplastic-like [Aegilops tauschii subsp. tauschii]
890	TraesCS1D02G178200	1.72	up	1.09935	0.554576	2.05578	21 kDa protein-like [Aegilops tauschii subsp. tauschii]
891	TraesCS7D02G400200	2.29	up	1.46792	0.243249	1.37427	21 kDa protein-like [Aegilops tauschii subsp. tauschii]
892	TraesCS1B02G200600	3.44	up	0.105836	0.120927	1.55215	21 kDa protein-like [Aegilops tauschii subsp. tauschii]
893	TraesCS4D02G086200	4.21	up	31.7137	0.0339293	0.830311	21.9 kDa heat shock protein-like [Aegilops tauschii subsp. tauschii]
894	TraesCS4B02G332600	1.6	up	3.26219	0.308387	1.05671	24-methylenesterol C-methyltransferase 2 [Aegilops tauschii subsp. tauschii]
895	TraesCS1B02G218300	2.49	up	0.752235	0.102145	0.657954	24-methylenesterol C-methyltransferase 2-like [Aegilops tauschii subsp. tauschii]
896	TraesCS1A02G204700	4.03	up	0.150396	0.0290373	0.613635	24-methylenesterol C-methyltransferase 2-like [Aegilops tauschii subsp. tauschii]
897	TraesCSU02G169600	9.32	up	0	0	0.446178	26 kDa endochitinase 1-like [Aegilops tauschii subsp. tauschii]
898	TraesCS7B02G083400	2	up	1.86063	0.291935	1.31069	26.2 kDa heat shock protein, mitochondrial-like [Aegilops tauschii subsp. tauschii]
899	TraesCS7D02G179000	2.79	up	0.655837	0.0759597	0.627504	26.2 kDa heat shock protein, mitochondrial-like [Aegilops tauschii subsp. tauschii]
900	TraesCS7B02G130900	9.54	up	3.2157	0	0.773206	26.2 kDa heat shock protein, mitochondrial-like [Aegilops tauschii subsp. tauschii]
901	TraesCS1B02G363000	1.59	up	1.32081	0.130418	0.490758	26S proteasome non-ATPase regulatory subunit 1 homolog A-like isoform X2 [Aegilops tauschii subsp. tauschii]
902	TraesCS2D02G427700	1.04	up	13.5384	6.08377	13.8774	26S proteasome non-ATPase regulatory subunit 1 homolog A-like isoform X3 [Aegilops tauschii subsp. tauschii]
903	TraesCS2D02G265800	1.1	up	4.01697	1.14301	2.73102	26S proteasome non-ATPase regulatory subunit 11 homolog [Aegilops tauschii subsp. tauschii]
904	TraesCS1B02G415200	1.3	up	4.4542	6.7257	7.19127	26S proteasome non-ATPase regulatory subunit 5 [Triticum urartu]
905	TraesCS5B02G370700	1.28	up	2.77142	1.86328	5.05022	28 kDa ribonucleoprotein, chloroplastic-like [Aegilops tauschii subsp. tauschii]
906	TraesCS2D02G161900	1.59	up	2.61434	3.36031	11.8354	29 kDa ribonucleoprotein A, chloroplastic-like [Aegilops tauschii subsp. tauschii]
907	TraesCS3D02G087400	2.39	up	0.907771	1.01708	5.93579	2-alkenal reductase (NADP(+)-dependent)-like [Aegilops tauschii subsp. tauschii]
908	TraesCS2A02G297500	1.15	up	8.62771	3.99802	9.85715	2-Cys peroxiredoxin BAS1, chloroplastic [Aegilops tauschii subsp. tauschii]
909	TraesCS2B02G313700	1.2	up	7.64473	4.33816	11.1143	2-Cys peroxiredoxin BAS1, chloroplastic [Aegilops tauschii subsp. tauschii]
910	TraesCS3D02G442100	1.29	up	4.03552	3.55819	9.61806	2-hydroxyacyl-CoA lyase [Aegilops tauschii subsp. tauschii]
911	TraesCS5D02G249100	2.67	up	1.45377	0.10209	0.770348	2-hydroxyisoflavanone dehydratase-like [Aegilops tauschii subsp. tauschii]
912	TraesCS6B02G047900	4.6	up	3.30162	0.030113	0.962412	2-hydroxyisoflavanone dehydratase-like [Aegilops tauschii subsp. tauschii]
913	TraesCS2A02G284400	1.35	up	4.80066	2.15341	5.82661	2-oxoglutarate dehydrogenase, mitochondrial-like [Aegilops tauschii subsp. tauschii]
914	TraesCS2D02G283300	1.6	up	4.26741	1.9523	6.21744	2-oxoglutarate dehydrogenase, mitochondrial-like [Aegilops tauschii subsp. tauschii]
915	TraesCS6B02G225200	3.65	up	1.69024	0.0930617	1.50914	2-oxoglutarate-dependent dioxygenase DAO-like [Aegilops tauschii subsp. tauschii]
916	TraesCS4A02G400200	1.1	up	1.01682	0.40702	0.97848	3&apos;(2&apos;),5&apos;-bisphosphate nucleotidase-like [Aegilops tauschii subsp. tauschii]
917	TraesCS4A02G125000	2.15	up	1.7432	0.319573	1.6136	30S ribosomal protein S1, chloroplastic [Aegilops tauschii subsp. tauschii]
918	TraesCS4D02G181000	3.73	up	0.912668	0.091374	1.36951	30S ribosomal protein S1, chloroplastic [Aegilops tauschii subsp. tauschii]
919	TraesCS4B02G179400	5.42	up	0.666893	0.0317797	1.59099	30S ribosomal protein S1, chloroplastic [Aegilops tauschii subsp. tauschii]
920	TraesCS2A02G563100	1.56	up	0.59327	0.39684	1.33339	30S ribosomal protein S17, chloroplastic [Aegilops tauschii subsp. tauschii]
921	TraesCS3D02G268700	2.53	up	0.928877	0.295996	1.97507	30S ribosomal protein S20, chloroplastic [Aegilops tauschii subsp. tauschii]
922	TraesCS5D02G530200	1.81	up	0.685408	0.204022	0.746288	30S ribosomal protein S6 alpha, chloroplastic [Aegilops tauschii subsp. tauschii]
923	TraesCS5B02G409400	2.95	up	0.195508	0.087989	0.824214	30S ribosomal protein S9, chloroplastic [Aegilops tauschii subsp. tauschii]
924	TraesCS7A02G131287	1.45	up	0.576606	0.638848	1.94312	36.4 kDa proline-rich protein [Triticum urartu]
925	TraesCS7D02G130605	2.12	up	0.774487	0.381882	1.85502	36.4 kDa proline-rich protein-like [Aegilops tauschii subsp. tauschii]
926	TraesCS2B02G164000	1.04	up	1.23956	0.708959	1.71253	39S ribosomal protein L45, mitochondrial-like isoform X2 [Aegilops tauschii subsp. tauschii]
927	TraesCS6D02G258300	1.48	up	0.162828	0.184805	0.650217	3-hydroxy-3-methylglutaryl-coenzyme A reductase 1-like [Aegilops tauschii subsp. tauschii]
928	TraesCS6B02G306000	1.49	up	0.116987	0.185076	0.586525	3-hydroxy-3-methylglutaryl-coenzyme A reductase 1-like [Aegilops tauschii subsp. tauschii]
929	TraesCS7A02G248800	1.39	up	1.28348	0.505589	1.51906	3-hydroxy-3-methylglutaryl-coenzyme A reductase 3 [Aegilops tauschii subsp. tauschii]
930	TraesCS7B02G142500	1.84	up	0.678964	0.367928	1.47964	3-hydroxy-3-methylglutaryl-coenzyme A reductase 3 [Aegilops tauschii subsp. tauschii]
931	TraesCS7D02G247800	1.84	up	0.606349	0.48274	1.86571	3-hydroxy-3-methylglutaryl-coenzyme A reductase 3 [Aegilops tauschii subsp. tauschii]
932	TraesCS5B02G269600	1.66	up	1.99497	0.710977	2.16717	3-hydroxy-3-methylglutaryl-coenzyme A reductase 3-like [Aegilops tauschii subsp. tauschii]
933	TraesCS3A02G291100	1.52	up	2.93989	0.579602	1.92632	3-hydroxyisobutyryl-CoA hydrolase-like protein 5 isoform X2 [Aegilops tauschii subsp. tauschii]
934	TraesCS2A02G577600	2.74	up	1.25597	0.227127	1.77445	3-isopropylmalate dehydrogenase 2, chloroplastic-like [Aegilops tauschii subsp. tauschii]
935	TraesCS4D02G296400	1.09	up	2.49738	1.57364	3.72385	3-ketoacyl-CoA synthase 10 [Aegilops tauschii subsp. tauschii]
936	TraesCS4B02G297500	1.53	up	4.0002	1.03434	3.30852	3-ketoacyl-CoA synthase 10 [Aegilops tauschii subsp. tauschii]
937	TraesCS4A02G007400	4.03	up	0.225744	0.084862	1.56785	3-ketoacyl-CoA synthase 10 [Aegilops tauschii subsp. tauschii]
938	TraesCS6D02G166600	1.23	up	9.14482	1.45745	3.80333	3-ketoacyl-CoA synthase 11-like [Aegilops tauschii subsp. tauschii]
939	TraesCS6A02G177700	1.25	up	7.51398	3.1233	8.28773	3-ketoacyl-CoA synthase 11-like [Aegilops tauschii subsp. tauschii]
940	TraesCS5B02G187900	1.54	up	0.186827	0.241625	0.786311	3-ketoacyl-CoA synthase 17-like [Aegilops tauschii subsp. tauschii]
941	TraesCS5D02G195500	1.66	up	0.314368	0.252739	0.89546	3-ketoacyl-CoA synthase 17-like [Aegilops tauschii subsp. tauschii]
942	TraesCS5A02G195500	2.78	up	0.327212	0.113643	0.893538	3-ketoacyl-CoA synthase 17-like [Aegilops tauschii subsp. tauschii]
943	TraesCS4D02G277300	1.75	up	0.776537	0.530803	1.99461	3-ketoacyl-CoA synthase 20-like [Aegilops tauschii subsp. tauschii]
944	TraesCS6B02G473900	2	up	0.476	0.130377	0.597765	3-ketoacyl-CoA synthase 20-like [Aegilops tauschii subsp. tauschii]
945	TraesCS4B02G278800	2.49	up	0.185349	0.113607	0.81253	3-ketoacyl-CoA synthase 20-like [Aegilops tauschii subsp. tauschii]
946	TraesCS6A02G415500	2.55	up	0.202788	0.119559	0.801583	3-ketoacyl-CoA synthase 20-like [Aegilops tauschii subsp. tauschii]
947	TraesCS4A02G025300	2.68	up	0.517727	0.280472	2.01163	3-ketoacyl-CoA synthase 20-like [Aegilops tauschii subsp. tauschii]
948	TraesCS7A02G205700	2.04	up	0.46292	0.173404	0.803124	3-ketoacyl-CoA synthase 6-like [Aegilops tauschii subsp. tauschii]
949	TraesCS2D02G176000	1.99	up	1.4795	0.158599	0.691546	3-oxoacyl-[acyl-carrier-protein] synthase II, chloroplastic-like [Aegilops tauschii subsp. tauschii]
950	TraesCS3A02G508600	1.9	up	5.66393	5.43993	22.5286	3-oxo-Delta(4,5)-steroid 5-beta-reductase-like [Aegilops tauschii subsp. tauschii]
951	TraesCS3A02G506500	2.07	up	3.75982	7.42237	34.4161	3-oxo-Delta(4,5)-steroid 5-beta-reductase-like [Aegilops tauschii subsp. tauschii]
952	TraesCS7A02G071200	1.01	up	3.42688	1.7822	4.27602	3-phosphoshikimate 1-carboxyvinyltransferase 2-like [Aegilops tauschii subsp. tauschii]
953	TraesCSU02G063500	1.06	up	3.06649	1.88499	4.62373	3-phosphoshikimate 1-carboxyvinyltransferase 2-like [Aegilops tauschii subsp. tauschii]
954	TraesCS3D02G167500	1.4	up	2.60274	0.871268	2.90237	40S ribosomal protein S15a-5-like [Aegilops tauschii subsp. tauschii]
955	TraesCS3B02G190900	1.91	up	2.28529	0.939496	3.94802	40S ribosomal protein S15a-5-like [Aegilops tauschii subsp. tauschii]
956	TraesCS5B02G486700	1.14	up	0.710694	0.880147	2.15595	40S ribosomal protein S23 [Triticum urartu]
957	TraesCS2B02G078200	1.02	up	23.2447	17.0864	38.5931	40S ribosomal protein S6 [Aegilops tauschii subsp. tauschii]
958	TraesCS2A02G066100	1.05	up	6.47164	5.45177	12.763	40S ribosomal protein S6 [Aegilops tauschii subsp. tauschii]
959	TraesCS5A02G104100	1.78	up	1.36111	1.63727	6.32911	40S ribosomal protein S9-2-like [Aegilops tauschii subsp. tauschii]
960	TraesCS4A02G066200	4.08	up	0.335505	0.0398303	0.830857	4A hexose transporter [Triticum aestivum]
961	TraesCS2B02G145700	1.31	up	2.58371	1.75305	4.81114	4-alpha-glucanotransferase DPE2 [Aegilops tauschii subsp. tauschii]
962	TraesCS4B02G243500	1.74	up	1.82043	0.348164	1.25644	4B hexose transporter [Triticum aestivum]
963	TraesCS5A02G498800	2.02	up	0.170604	0.134178	0.60647	4-coumarate--CoA ligase-like 4 [Aegilops tauschii subsp. tauschii]
964	TraesCS4B02G326800	2.5	up	0.724081	0.11767	0.74459	4-coumarate--CoA ligase-like 4 [Aegilops tauschii subsp. tauschii]
965	TraesCS6A02G141500	1.09	up	3.87877	8.46785	23.6483	4-hydroxyphenylpyruvate dioxygenase [Aegilops tauschii subsp. tauschii]
966	TraesCS6D02G130800	1.14	up	10.031	17.5538	42.9921	4-hydroxyphenylpyruvate dioxygenase [Aegilops tauschii subsp. tauschii]
967	TraesCS6B02G169700	1.84	up	10.6503	11.0776	44.0203	4-hydroxyphenylpyruvate dioxygenase [Aegilops tauschii subsp. tauschii]
968	TraesCS2A02G397900	1.32	up	0.67589	0.561321	1.57747	4-hydroxy-tetrahydrodipicolinate synthase 2, chloroplastic [Aegilops tauschii subsp. tauschii]
969	TraesCS5A02G408400	1.21	up	2.7224	0.362777	0.98406	5&apos;-nucleotidase domain-containing protein 4 [Aegilops tauschii subsp. tauschii]
970	TraesCS7A02G267900	1.44	up	1.99988	2.53201	7.71755	50S ribosomal protein 6, chloroplastic [Aegilops tauschii subsp. tauschii]
971	TraesCS7B02G164300	1.64	up	1.25499	1.51652	5.35091	50S ribosomal protein 6, chloroplastic [Aegilops tauschii subsp. tauschii]
972	TraesCS1B02G254000	1.05	up	3.24297	1.2752	2.98219	50S ribosomal protein L1, chloroplastic [Aegilops tauschii subsp. tauschii]
973	TraesCS4D02G199500	1.24	up	0.837165	0.68636	1.81058	50S ribosomal protein L10, chloroplastic-like [Aegilops tauschii subsp. tauschii]
974	TraesCS3D02G240800	1.55	up	0.531731	0.309584	1.02186	50S ribosomal protein L12-2, chloroplastic [Aegilops tauschii subsp. tauschii]
975	TraesCS4A02G065400	1.75	up	0.320074	0.308159	1.16202	50S ribosomal protein L15, chloroplastic [Aegilops tauschii subsp. tauschii]
976	TraesCS4D02G242400	2.36	up	0.444071	0.322107	1.9063	50S ribosomal protein L15, chloroplastic [Aegilops tauschii subsp. tauschii]
977	TraesCS5D02G504600	1.65	up	0.239103	0.18263	0.658499	50S ribosomal protein L18, chloroplastic-like [Aegilops tauschii subsp. tauschii]
978	TraesCS6D02G224200	3.08	up	0.607909	0.105318	1.12179	50S ribosomal protein L19, chloroplastic-like [Aegilops tauschii subsp. tauschii]
979	TraesCS6B02G219700	1.5	up	1.53382	0.817607	2.42959	50S ribosomal protein L21, chloroplastic [Aegilops tauschii subsp. tauschii]
980	TraesCS7D02G439900	1.48	up	0.753307	0.765938	2.4009	50S ribosomal protein L24, chloroplastic [Aegilops tauschii subsp. tauschii]
981	TraesCS7B02G350400	2.15	up	0.72771	0.323601	1.65554	50S ribosomal protein L24, chloroplastic [Aegilops tauschii subsp. tauschii]
982	TraesCS2A02G273900	1.24	up	2.85746	1.63786	4.41678	50S ribosomal protein L27 [Triticum urartu]
983	TraesCS3B02G470400	2.11	up	0.977839	0.301077	1.47489	50S ribosomal protein L27, chloroplastic [Aegilops tauschii subsp. tauschii]
984	TraesCS3D02G428300	2.83	up	1.20684	0.366469	3.15339	50S ribosomal protein L27, chloroplastic [Aegilops tauschii subsp. tauschii]
985	TraesCS1D02G003700	2.28	up	0.655295	0.203172	1.12099	50S ribosomal protein L28, chloroplastic [Aegilops tauschii subsp. tauschii]
986	TraesCS6D02G298300	1.01	up	1.26679	1.18876	3.04167	50S ribosomal protein L29, chloroplastic [Aegilops tauschii subsp. tauschii]
987	TraesCS6A02G319100	1.44	up	1.11814	0.971506	2.9259	50S ribosomal protein L29, chloroplastic [Aegilops tauschii subsp. tauschii]
988	TraesCS6B02G349300	1.65	up	1.27561	0.496347	1.7574	50S ribosomal protein L29, chloroplastic [Aegilops tauschii subsp. tauschii]
989	TraesCS6B02G134800	1.56	up	3.5887	1.46542	4.8258	50S ribosomal protein L3, chloroplastic-like [Aegilops tauschii subsp. tauschii]
990	TraesCS6D02G094200	1.56	up	2.69256	0.94255	3.09427	50S ribosomal protein L3, chloroplastic-like [Aegilops tauschii subsp. tauschii]
991	TraesCS6A02G105400	1.98	up	2.26575	0.607293	2.68499	50S ribosomal protein L3, chloroplastic-like [Aegilops tauschii subsp. tauschii]
992	TraesCS3A02G226800	1.31	up	1.66956	0.523579	1.46043	50S ribosomal protein L31, chloroplastic [Triticum urartu]
993	TraesCS4B02G344600	1.78	up	0.909883	0.39755	1.41512	50S ribosomal protein L5, chloroplastic [Aegilops tauschii subsp. tauschii]
994	TraesCS4D02G339700	1.79	up	1.09674	0.320941	1.27907	50S ribosomal protein L5, chloroplastic [Aegilops tauschii subsp. tauschii]
995	TraesCS6D02G390000	2.53	up	0.0921667	0.109918	0.760699	50S ribosomal protein L9, chloroplastic [Aegilops tauschii subsp. tauschii]
996	TraesCS7D02G273200	2.32	up	0.23515	0.0595727	0.317205	5-epiaristolochene 1,3-dihydroxylase-like [Aegilops tauschii subsp. tauschii]
997	TraesCS4D02G012900	2.07	up	2.44564	0.584472	1.87188	5-methyltetrahydropteroyltriglutamate--homocysteine methyltransferase 1 [Aegilops tauschii subsp. tauschii]
998	TraesCS4A02G298700	2.37	up	4.71187	0.693679	3.98089	5-methyltetrahydropteroyltriglutamate--homocysteine methyltransferase 1 [Aegilops tauschii subsp. tauschii]
999	TraesCS4B02G014700	3.16	up	3.41351	0.369931	3.28863	5-methyltetrahydropteroyltriglutamate--homocysteine methyltransferase 1 [Aegilops tauschii subsp. tauschii]
1000	TraesCS5B02G022800	2.04	up	24.2519	9.82999	44.9043	5-methyltetrahydropteroyltriglutamate--homocysteine methyltransferase 1-like [Aegilops tauschii subsp. tauschii]
1001	TraesCS5A02G024900	2.09	up	22.3739	9.98073	47.1959	5-methyltetrahydropteroyltriglutamate--homocysteine methyltransferase 1-like [Aegilops tauschii subsp. tauschii]
1002	TraesCS5D02G031300	2.54	up	30.1488	12.5665	81.3654	5-methyltetrahydropteroyltriglutamate--homocysteine methyltransferase 1-like [Aegilops tauschii subsp. tauschii]
1003	TraesCS6D02G288100	1.58	up	5.6993	1.17604	3.90474	5-oxoprolinase [Aegilops tauschii subsp. tauschii]
1004	TraesCS6B02G337600	2.16	up	4.32174	0.316015	1.65144	5-oxoprolinase [Aegilops tauschii subsp. tauschii]
1005	TraesCS2D02G291600	1.04	up	44.2022	34.6766	70.4595	60S acidic ribosomal protein P2A [Aegilops tauschii subsp. tauschii]
1006	TraesCS2B02G310300	1.14	up	62.1753	43.7401	106.937	60S acidic ribosomal protein P2A [Aegilops tauschii subsp. tauschii]
1007	TraesCS4D02G173700	3.78	up	13.1033	0.0877617	1.44776	60S ribosomal protein L10-like [Aegilops tauschii subsp. tauschii]
1008	TraesCS1D02G394700	1.26	up	1.78058	2.25431	6.13749	60S ribosomal protein L37a-1 isoform X1 [Aegilops tauschii subsp. tauschii]
1009	TraesCS6B02G311200	1.07	up	0.405478	0.508976	1.02544	65-kDa microtubule-associated protein 1-like [Aegilops tauschii subsp. tauschii]
1010	TraesCS7A02G092300	1.15	up	10.6726	4.74677	12.7738	6-phosphogluconate dehydrogenase, decarboxylating 1 [Aegilops tauschii subsp. tauschii]
1011	TraesCS7D02G030000	1.77	up	3.12029	1.35043	4.97437	6-phosphogluconate dehydrogenase, decarboxylating 1 [Aegilops tauschii subsp. tauschii]
1012	TraesCS5A02G106200	1.02	up	13.396	7.10109	16.0905	70 kDa heat shock protein [Triticum aestivum]
1013	TraesCS5B02G111200	1.11	up	10.9554	5.93194	14.1862	70 kDa heat shock protein [Triticum aestivum]
1014	TraesCS7D02G405900	9.36	up	0	0	0.450142	7-deoxyloganetic acid glucosyltransferase-like [Aegilops tauschii subsp. tauschii]
1015	TraesCS6D02G021100	1.95	up	0.00374933	0.193914	0.868194	7-deoxyloganetin glucosyltransferase-like [Aegilops tauschii subsp. tauschii]
1016	TraesCS6D02G297100	3.27	up	0.939889	0.0518607	0.603003	7-deoxyloganetin glucosyltransferase-like [Aegilops tauschii subsp. tauschii]
1017	TraesCS6D02G021200	4.33	up	0	0.0213907	0.548935	7-deoxyloganetin glucosyltransferase-like [Aegilops tauschii subsp. tauschii]
1018	TraesCS1A02G071400	4.48	up	0.22163	0.00869433	0.250812	7-deoxyloganetin glucosyltransferase-like [Aegilops tauschii subsp. tauschii]
1019	TraesCS7D02G051000	2.69	up	0.449806	0.145278	1.08243	7-deoxyloganetin glucosyltransferase-like isoform X1 [Aegilops tauschii subsp. tauschii]
1020	TraesCS4A02G442700	3.23	up	0.0985827	0.0868463	0.938908	7-deoxyloganetin glucosyltransferase-like isoform X1 [Aegilops tauschii subsp. tauschii]
1021	TraesCS2A02G425200	1.63	up	0.167203	0.0900337	0.322416	9-beta-pimara-7,15-diene oxidase-like [Aegilops tauschii subsp. tauschii]
1022	TraesCS5D02G383500	1.61	up	2.54534	0.584841	2.00077	9-cis epoxycarotenoid dioxygenase [Triticum aestivum]
1023	TraesCS5D02G038800	3.89	up	6.55194	0.101012	1.70777	9-cis-epoxycarotenoid dioxygenase [Aegilops tauschii]
1024	TraesCS2A02G250600	4.25	up	0.282147	0.02575	0.585655	9-cis-epoxycarotenoid dioxygenase 1, chloroplastic-like [Aegilops tauschii subsp. tauschii]
1025	TraesCS5A02G374000	1.84	up	2.63594	0.214737	0.8604	9-cis-epoxycarotenoid dioxygenase 2A [Triticum aestivum]
1026	TraesCS1A02G257200	1.18	up	1.99559	0.638392	1.60654	AAA-ATPase ASD, mitochondrial-like [Aegilops tauschii subsp. tauschii]
1027	TraesCS5D02G455900	3.16	up	0.189332	0.0945923	0.984233	AAA-ATPase At3g28510-like [Aegilops tauschii subsp. tauschii]
1028	TraesCS5D02G225300	5.45	up	1.7023	0.00936333	0.61186	AAA-ATPase At4g25835-like [Aegilops tauschii subsp. tauschii]
1029	TraesCS5D02G244900	6.7	up	0.109721	0.0115267	1.56582	ABA 8&apos;-hydroxylase [Triticum aestivum]
1030	TraesCS5B02G236500	6.94	up	0.240208	0.00853967	1.8508	ABA 8&apos;-hydroxylase 2 [Secale cereale x Triticum turgidum subsp. durum]
1031	TraesCS1D02G369500	1.12	up	6.55148	2.05335	4.94981	ABA-inducible protein PHV A1-like [Aegilops tauschii subsp. tauschii]
1032	TraesCS1D02G369400	1.27	up	5.80224	2.07413	5.63507	ABA-inducible protein PHV A1-like [Aegilops tauschii subsp. tauschii]
1033	TraesCS7A02G284900	1.82	up	0.444113	0.163732	0.71566	ABC transporter B family member 1 [Aegilops tauschii subsp. tauschii]
1034	TraesCS7B02G181700	2.11	up	0.208275	0.202029	0.978329	ABC transporter B family member 1 [Aegilops tauschii subsp. tauschii]
1035	TraesCS2D02G322600	1.39	up	0.143762	0.077999	0.230361	ABC transporter B family member 19-like [Aegilops tauschii subsp. tauschii]
1036	TraesCS2B02G341800	2.6	up	0.34379	0.0847603	0.59156	ABC transporter B family member 19-like [Aegilops tauschii subsp. tauschii]
1037	TraesCS2D02G523100	2.95	up	0.078133	0.0542567	0.478986	ABC transporter B family member 19-like [Aegilops tauschii subsp. tauschii]
1038	TraesCS2B02G550700	3.38	up	0.567473	0.131224	1.4718	ABC transporter B family member 19-like [Aegilops tauschii subsp. tauschii]
1039	TraesCS2A02G344300	3.84	up	0.303488	0.0236877	0.390073	ABC transporter B family member 19-like [Aegilops tauschii subsp. tauschii]
1040	TraesCS1B02G099000	1.04	up	7.49208	3.38403	7.62338	ABC transporter B family member 21-like [Aegilops tauschii subsp. tauschii]
1041	TraesCS6B02G291900	2.01	up	0.505903	0.0720477	0.427702	ABC transporter B family member 2-like [Aegilops tauschii subsp. tauschii]
1042	TraesCS6A02G264900	2.61	up	0.244491	0.020703	0.15334	ABC transporter B family member 2-like [Aegilops tauschii subsp. tauschii]
1043	TraesCS6D02G250000	2.91	up	0.55976	0.0308533	0.272564	ABC transporter B family member 2-like [Aegilops tauschii subsp. tauschii]
1044	TraesCS3B02G290300	1.15	up	0.913539	0.444221	1.04617	ABC transporter B family member 4-like [Aegilops tauschii subsp. tauschii]
1045	TraesCS5D02G480600	1.1	up	0.536045	0.359004	0.713668	ABC transporter C family member 14-like [Aegilops tauschii subsp. tauschii]
1046	TraesCS2B02G069000	1.2	up	0.415528	0.32575	0.513009	ABC transporter C family member 4-like [Aegilops tauschii subsp. tauschii]
1047	TraesCS2D02G055600	3.55	up	0.203091	0.0359783	0.542334	ABC transporter C family member 4-like [Aegilops tauschii subsp. tauschii]
1048	TraesCSU02G093000	1.02	up	0.592318	0.402742	0.710648	ABC transporter C family member 9 [Triticum urartu]
1049	TraesCS1D02G409400	8	up	0.432114	0.00242067	1.29847	ABC transporter F family member 4-like [Aegilops tauschii subsp. tauschii]
1050	TraesCSU02G020100	1.1	up	1.17683	1.88161	4.43413	ABC transporter G family member 11-like [Aegilops tauschii subsp. tauschii]
1051	TraesCS6D02G128600	1.62	up	0.33481	0.119986	0.456189	ABC transporter G family member 11-like [Aegilops tauschii subsp. tauschii]
1052	TraesCS2D02G370400	2.31	up	1.60347	1.57031	7.98605	ABC transporter G family member 11-like [Aegilops tauschii subsp. tauschii]
1053	TraesCS4B02G095200	1.21	up	4.69172	0.607222	1.93577	ABC transporter G family member 25-like [Aegilops tauschii subsp. tauschii]
1054	TraesCS3B02G248500	1.62	up	1.09851	0.490788	0.953308	ABC transporter G family member 37 [Aegilops tauschii subsp. tauschii]
1055	TraesCS3D02G234300	2.13	up	0.557141	0.0591933	0.303149	ABC transporter G family member 37 [Aegilops tauschii subsp. tauschii]
1056	TraesCS7B02G271600	1.07	up	0.285832	0.296831	0.457914	ABC transporter G family member 42 [Aegilops tauschii subsp. tauschii]
1057	TraesCS7D02G386600	3.09	up	4.36757	0.0261343	0.272111	ABC transporter G family member 44 [Aegilops tauschii subsp. tauschii]
1058	TraesCS5A02G555900	3.26	up	0.0245267	0.0322867	0.547244	ABC transporter G family member 45-like isoform X1 [Aegilops tauschii subsp. tauschii]
1059	TraesCS7B02G000200	1.67	up	0.041559	0.249414	0.684095	ABC transporter G family member 48-like isoform X3 [Aegilops tauschii subsp. tauschii]
1060	TraesCS5B02G572600	3.03	up	0.123033	0.0312777	0.482368	ABC transporter G family member 48-like isoform X3 [Aegilops tauschii subsp. tauschii]
1061	TraesCS2B02G612200	1.37	up	0.275306	0.255634	0.742045	ABC transporter G family member 5 [Aegilops tauschii subsp. tauschii]
1062	TraesCS2D02G585300	1.6	up	0.236291	0.408684	1.37502	ABC transporter G family member 5 [Aegilops tauschii subsp. tauschii]
1063	TraesCS5A02G185500	1.23	up	0.329344	0.646037	1.89621	ABC transporter G family member 53 [Aegilops tauschii subsp. tauschii]
1064	TraesCS2A02G521400	3.22	up	0.232614	0.0558427	0.589639	ABCB14, partial [Triticum polonicum]
1065	TraesCS7A02G380900	1.72	up	0.233696	0.220072	0.794653	ABCB26, partial [Triticum polonicum]
1066	TraesCS2B02G472800	2.01	up	0.851349	0.102483	0.509617	ABCC7, partial [Triticum polonicum]
1067	TraesCS2A02G451300	3.44	up	1.88301	0.0482113	0.60334	ABCC7, partial [Triticum polonicum]
1068	TraesCS5A02G467600	1.28	up	0.496452	0.714284	1.69924	ABCC8, partial [Triticum polonicum]
1069	TraesCS2A02G374100	1.73	up	2.53802	1.18483	4.78939	ABCG9, partial [Triticum polonicum]
1070	TraesCS2B02G247100	1.88	up	0.123181	0.105813	0.208117	abnormal spindle-like microcephaly-associated protein homolog isoform X1 [Aegilops tauschii subsp. tauschii]
1071	TraesCS3A02G156500	1.52	up	1.88273	0.821331	2.49271	abscisic acid insensitive 8 homologue [Triticum monococcum]
1072	TraesCS2A02G089400	1.69	up	7.01134	0.829562	2.99596	abscisic acid receptor PYL4-like [Aegilops tauschii subsp. tauschii]
1073	TraesCS4A02G119200	1.13	up	10.5339	13.8556	32.1077	acetate/butyrate--CoA ligase AAE7, peroxisomal-like [Aegilops tauschii subsp. tauschii]
1074	TraesCS4D02G186800	1.37	up	0.50217	0.286557	0.835627	acetate/butyrate--CoA ligase AAE7, peroxisomal-like [Aegilops tauschii subsp. tauschii]
1075	TraesCS4A02G119100	1.62	up	0.638586	0.632267	2.1844	acetate/butyrate--CoA ligase AAE7, peroxisomal-like [Aegilops tauschii subsp. tauschii]
1076	TraesCS6B02G247900	2.83	up	0.950219	0.0789647	0.663923	acetolactate synthase small subunit 2, chloroplastic-like isoform X1 [Aegilops tauschii subsp. tauschii]
1077	TraesCS6A02G218300	1.62	up	0.693531	0.341268	0.85784	acetolactate synthase small subunit 2, chloroplastic-like isoform X2 [Aegilops tauschii subsp. tauschii]
1078	TraesCS5A02G169400	1.39	up	2.66826	1.41505	4.25781	acetyl-CoA acetyltransferase, cytosolic 1-like [Aegilops tauschii subsp. tauschii]
1079	TraesCS2D02G035400	1.36	up	0.567838	0.614308	1.54384	acetyl-CoA acetyltransferase, cytosolic 1-like isoform X3 [Aegilops tauschii subsp. tauschii]
1080	TraesCS2A02G290900	1.38	up	1.57936	0.185183	0.619003	acetyl-coenzyme A synthetase, chloroplastic/glyoxysomal-like [Aegilops tauschii subsp. tauschii]
1081	TraesCS1D02G009700	1.46	up	0.642073	0.606163	1.86069	acetylserotonin O-methyltransferase 1-like [Aegilops tauschii subsp. tauschii]
1082	TraesCS1B02G016600	1.52	up	0.929942	0.438595	1.41488	acetylserotonin O-methyltransferase 1-like [Aegilops tauschii subsp. tauschii]
1083	TraesCS4A02G000600	1.49	up	0.309973	0.24238	0.91473	achilleol B synthase-like [Aegilops tauschii subsp. tauschii]
1084	TraesCS6B02G139500	1.61	up	3.37031	0.214658	0.639567	achilleol B synthase-like [Aegilops tauschii subsp. tauschii]
1085	TraesCS2D02G179800	1.1	up	1.13948	0.572784	1.572	acidic leucine-rich nuclear phosphoprotein 32-related protein 1 [Aegilops tauschii subsp. tauschii]
1086	TraesCS2B02G199000	1.26	up	0.937809	0.612392	1.4762	acidic leucine-rich nuclear phosphoprotein 32-related protein 1 [Aegilops tauschii subsp. tauschii]
1087	TraesCS7B02G159600	2.1	up	0.465445	0.330422	1.49205	ACT domain-containing protein ACR4-like [Aegilops tauschii subsp. tauschii]
1088	TraesCS7A02G261700	2.45	up	0.583084	0.085875	0.609557	ACT domain-containing protein ACR4-like [Aegilops tauschii subsp. tauschii]
1089	TraesCS4B02G050600	2.53	up	1.80045	0.413412	2.70119	actin-1 [Aegilops tauschii subsp. tauschii]
1090	TraesCS4D02G050800	2.56	up	2.66543	0.621601	4.02062	actin-1 [Aegilops tauschii subsp. tauschii]
1091	TraesCS4A02G264400	2.59	up	1.56493	0.503386	3.41256	actin-1 [Aegilops tauschii subsp. tauschii]
1092	TraesCS1D02G177400	1.13	up	6.85813	1.01079	2.45409	actin-2 [Aegilops tauschii subsp. tauschii]
1093	TraesCS1B02G201400	1.78	up	5.84104	0.849933	3.23673	actin-2 [Aegilops tauschii subsp. tauschii]
1094	TraesCS5D02G516200	1.46	up	2.46002	1.40555	4.32022	actin-3 [Aegilops tauschii subsp. tauschii]
1095	TraesCS4A02G356100	2.04	up	3.27475	1.22575	5.65647	actin-3 [Aegilops tauschii subsp. tauschii]
1096	TraesCS5B02G516100	2.07	up	2.38634	0.600292	2.85909	actin-3 [Aegilops tauschii subsp. tauschii]
1097	TraesCS5D02G132200	1.18	up	10.2934	3.33651	8.43727	Actin-3 [Triticum urartu]
1098	TraesCS5B02G124100	1.2	up	18.0659	7.54215	19.9594	Actin-3 [Triticum urartu]
1099	TraesCS5A02G124300	1.58	up	11.6865	3.1383	10.2223	Actin-3 [Triticum urartu]
1100	TraesCS5B02G491500	1.98	up	6.05159	0.783813	3.47138	actin-depolymerizing factor 3-like [Aegilops tauschii subsp. tauschii]
1101	TraesCS5A02G478800	2.22	up	1.74155	0.470931	2.52463	actin-depolymerizing factor 3-like [Aegilops tauschii subsp. tauschii]
1102	TraesCS5A02G478500	2.96	up	6.28088	1.31178	11.4179	actin-depolymerizing factor 3-like [Aegilops tauschii subsp. tauschii]
1103	TraesCS5D02G491900	5.97	up	1.02951	0.0321107	2.44906	actin-depolymerizing factor 3-like [Aegilops tauschii subsp. tauschii]
1104	TraesCS4D02G228100	3.98	up	1.96245	0.087639	1.42816	actin-depolymerizing factor 5 [Aegilops tauschii subsp. tauschii]
1105	TraesCS4B02G227300	1.05	up	8.48203	0.741175	1.68034	actin-depolymerizing factor 5 [Triticum aestivum]
1106	TraesCS4A02G071400	1.06	up	9.38585	0.601341	1.47206	actin-depolymerizing factor 5 [Triticum aestivum]
1107	TraesCS7B02G086700	1.12	up	12.6337	10.5609	25.6094	acyl carrier protein 1, mitochondrial [Aegilops tauschii subsp. tauschii]
1108	TraesCS4D02G159800	1.06	up	6.16425	4.81264	11.0413	acyl carrier protein 2, mitochondrial-like [Aegilops tauschii subsp. tauschii]
1109	TraesCS5A02G502200	1.47	up	0.0568903	0.179264	0.564761	acyl transferase 1-like [Aegilops tauschii subsp. tauschii]
1110	TraesCS4B02G001500	1.67	up	0.519561	0.190889	0.692743	acyl transferase 4-like [Aegilops tauschii subsp. tauschii]
1111	TraesCS3D02G121600	1.64	up	9.87416	0.25946	0.907983	acyl transferase 7-like [Aegilops tauschii subsp. tauschii]
1112	TraesCS3D02G413500	1.49	up	1.07975	0.774273	2.4919	acyl-[acyl-carrier-protein] desaturase 4, chloroplastic-like isoform X1 [Aegilops tauschii subsp. tauschii]
1113	TraesCS2D02G074000	2.49	up	0.221635	0.136982	0.856835	acyl-[acyl-carrier-protein] desaturase 7, chloroplastic-like [Aegilops tauschii subsp. tauschii]
1114	TraesCS6B02G062400	2.7	up	0.117856	0.0361353	0.451118	acylamino-acid-releasing enzyme 2-like [Aegilops tauschii subsp. tauschii]
1115	TraesCS5B02G100100	1.22	up	2.02118	0.844825	2.178	acyl-CoA-binding domain-containing protein 4-like [Aegilops tauschii subsp. tauschii]
1116	TraesCS7D02G041800	1.33	up	3.5225	5.88128	16.276	acyl-CoA-binding protein-like [Aegilops tauschii subsp. tauschii]
1117	TraesCS7B02G190300	1.42	up	1.41152	0.26609	0.819314	acyl-coenzyme A oxidase 2, peroxisomal-like [Aegilops tauschii subsp. tauschii]
1118	TraesCS2B02G322900	1.06	up	4.20284	3.58673	7.56695	acyl-coenzyme A thioesterase 13-like [Aegilops tauschii subsp. tauschii]
1119	TraesCS1B02G167800	1.09	up	0.0817873	0.546766	1.17393	acyltransferase-like protein At1g54570, chloroplastic [Aegilops tauschii subsp. tauschii]
1120	TraesCS7A02G431600	1.11	up	2.73302	0.882441	2.12124	adagio-like protein 1 [Aegilops tauschii subsp. tauschii]
1121	TraesCS6B02G426300	1.4	up	1.30492	0.495871	1.44447	adagio-like protein 1 [Aegilops tauschii subsp. tauschii]
1122	TraesCS7D02G390800	1.78	up	0.125011	0.105815	0.416469	adenine DNA glycosylase [Aegilops tauschii subsp. tauschii]
1123	TraesCS5D02G270400	1.62	up	10.367	0.176951	0.630669	adenomatous polyposis coli protein 2-like [Aegilops tauschii subsp. tauschii]
1124	TraesCS6B02G257900	1.71	up	11.3188	4.62313	16.839	adenosine kinase 2 [Aegilops tauschii subsp. tauschii]
1125	TraesCS6D02G212000	1.91	up	15.3279	5.45157	22.8309	adenosine kinase 2 [Aegilops tauschii subsp. tauschii]
1126	TraesCS6A02G223400	2.03	up	18.7447	4.69686	21.3528	Adenosine kinase 2 [Triticum urartu]
1127	TraesCS2A02G493600	2.12	up	9.34885	3.15872	14.8447	adenosylhomocysteinase [Aegilops tauschii subsp. tauschii]
1128	TraesCS2D02G493500	2.49	up	12.1439	2.561	15.9677	adenosylhomocysteinase [Aegilops tauschii subsp. tauschii]
1129	TraesCS2B02G521600	3.16	up	12.6043	1.78997	17.7914	adenosylhomocysteinase [Aegilops tauschii subsp. tauschii]
1130	TraesCS2A02G489600	1.16	up	13.207	4.94004	12.6374	adenosylhomocysteinase-like [Aegilops tauschii subsp. tauschii]
1131	TraesCS2D02G489900	1.37	up	19.4241	8.49383	24.5328	adenosylhomocysteinase-like [Aegilops tauschii subsp. tauschii]
1132	TraesCS6D02G262700	1.35	up	61.1159	39.318	111.876	ADP,ATP carrier protein 1, mitochondrial [Aegilops tauschii subsp. tauschii]
1133	TraesCS6B02G310600	1.52	up	39.7396	23.5207	73.5732	ADP,ATP carrier protein 1, mitochondrial [Aegilops tauschii subsp. tauschii]
1134	TraesCS6A02G282200	1.15	up	98.6108	72.0259	177.888	ADP,ATP carrier protein, mitochondrial [Triticum urartu]
1135	TraesCS1A02G419600	1.65	up	4.72613	4.331	15.1112	ADP-glucose pyrophosphorylase large subunit [Triticum monococcum]
1136	TraesCS1B02G449700	2.55	up	5.75033	2.50779	18.2195	ADP-glucose pyrophosphorylase large subunit [Triticum urartu]
1137	TraesCS7B02G161800	2.35	up	0.0710273	0.0925443	0.253993	ADP-ribosylation factor GTPase-activating protein AGD3-like [Aegilops tauschii subsp. tauschii]
1138	TraesCS7A02G263800	3.54	up	0.0650133	0.0264993	0.423349	ADP-ribosylation factor GTPase-activating protein AGD3-like [Aegilops tauschii subsp. tauschii]
1139	TraesCS1D02G328700	2.27	up	0.052456	0.282901	1.56686	agglutinin isolectin 2 [Aegilops tauschii subsp. tauschii]
1140	TraesCS3D02G391100	1.08	up	8.75248	22.7469	53.4679	Agglutinin isolectin 2 [Triticum urartu]
1141	TraesCS3B02G429200	4.73	up	0.16924	0.303367	9.19914	Agglutinin isolectin 2 [Triticum urartu]
1142	TraesCS4A02G287500	1.9	up	0.129671	0.159345	0.665815	agmatine hydroxycinnamoyltransferase 1-like [Aegilops tauschii subsp. tauschii]
1143	TraesCS4A02G285200	2.16	up	0.142433	0.173505	0.88344	agmatine hydroxycinnamoyltransferase 1-like [Aegilops tauschii subsp. tauschii]
1144	TraesCS2B02G193600	1.41	up	1.27943	0.842524	1.87708	alanine aminotransferase 2-like [Aegilops tauschii subsp. tauschii]
1145	TraesCS1B02G308900	2.95	up	0.470653	0.150117	1.3003	alanine--glyoxylate aminotransferase 2 homolog 3, mitochondrial-like [Aegilops tauschii subsp. tauschii]
1146	TraesCS1D02G292100	3.71	up	0.117333	0.058929	0.9225	alanine--glyoxylate aminotransferase 2 homolog 3, mitochondrial-like [Aegilops tauschii subsp. tauschii]
1147	TraesCS4B02G167100	10.83	up	0.00488333	0	1.06951	alanine--glyoxylate aminotransferase 2 homolog 3, mitochondrial-like [Aegilops tauschii subsp. tauschii]
1148	TraesCS4B02G305600	3.84	up	0.444043	0.0490787	0.847481	alcohol dehydrogenase-like 7 [Aegilops tauschii subsp. tauschii]
1149	TraesCS4B02G006800	2.56	up	0.166466	0.073712	0.547623	alcohol-forming fatty acyl-coenzyme A reductase [Triticum aestivum]
1150	TraesCS5A02G213600	1.01	up	20.6917	6.12247	13.83	aldehyde dehydrogenase 7b [Triticum aestivum]
1151	TraesCS6B02G321400	1.06	up	1.48037	2.50492	5.86135	aldehyde dehydrogenase family 2 member B7, mitochondrial-like [Aegilops tauschii subsp. tauschii]
1152	TraesCS3A02G417200	2.06	up	1.60715	0.177359	0.833114	Aldehyde dehydrogenase family 2 member C4 [Triticum urartu]
1153	TraesCS2A02G388900	1.27	up	0.952499	0.434805	1.09601	aldehyde dehydrogenase family 3 member F1-like isoform X2 [Aegilops tauschii subsp. tauschii]
1154	TraesCS2D02G386700	1.98	up	2.63217	0.460329	1.91868	aldehyde dehydrogenase family 3 member F1-like isoform X2 [Aegilops tauschii subsp. tauschii]
1155	TraesCS2B02G406900	2.95	up	2.043	0.339594	1.8552	aldehyde dehydrogenase family 3 member F1-like isoform X2 [Aegilops tauschii subsp. tauschii]
1156	TraesCS5A02G113200	1.36	up	0.374801	0.330524	1.01829	aldehyde dehydrogenase family 3 member H1-like [Aegilops tauschii subsp. tauschii]
1157	TraesCS3A02G363400	1.44	up	0.896788	1.67313	5.06684	Aldo-keto reductase family 4 member C10 [Triticum urartu]
1158	TraesCS3A02G038400	1.61	up	1.06401	0.740674	2.45857	aldo-keto reductase family 4 member C10-like [Aegilops tauschii subsp. tauschii]
1159	TraesCS2A02G180200	1.92	up	11.9912	2.20122	9.26901	Aldose 1-epimerase [Triticum urartu]
1160	TraesCS2B02G341200	1.16	up	2.04608	0.41459	1.03046	aldose 1-epimerase-like [Aegilops tauschii subsp. tauschii]
1161	TraesCS2A02G343600	2.01	up	1.07531	0.310539	1.45233	aldose 1-epimerase-like [Aegilops tauschii subsp. tauschii]
1162	TraesCS2D02G321900	2.02	up	0.356343	0.149612	0.69296	aldose 1-epimerase-like [Aegilops tauschii subsp. tauschii]
1163	TraesCS7B02G067000	2.02	up	1.31696	0.709981	2.8419	aldose 1-epimerase-like [Aegilops tauschii subsp. tauschii]
1164	TraesCS2A02G343900	2.18	up	2.73642	0.219295	1.13069	aldose 1-epimerase-like [Aegilops tauschii subsp. tauschii]
1165	TraesCS2B02G341400	2.36	up	2.29037	0.139827	0.867679	aldose 1-epimerase-like [Aegilops tauschii subsp. tauschii]
1166	TraesCS2D02G322200	4.94	up	1.90927	0.0120933	0.413346	aldose 1-epimerase-like [Aegilops tauschii subsp. tauschii]
1167	TraesCS2D02G321800	1.45	up	0.305961	0.444189	1.39918	aldose 1-epimerase-like [Aegilops tauschii subsp. tauschii]
1168	TraesCS2B02G341100	1.48	up	0.371266	1.4276	4.42692	aldose 1-epimerase-like [Aegilops tauschii subsp. tauschii]
1169	TraesCS2A02G343500	1.96	up	0.573085	1.20076	5.23032	aldose 1-epimerase-like [Aegilops tauschii subsp. tauschii]
1170	TraesCS4B02G093500	1.07	up	0.652916	0.371691	0.870176	alkaline invertase [Triticum aestivum]
1171	TraesCS4D02G337400	3.15	up	1.45791	0.139269	1.42729	alkane hydroxylase MAH1-like [Aegilops tauschii subsp. tauschii]
1172	TraesCS6D02G314300	1.23	up	8.84679	1.38212	3.60236	allene oxide cyclase, chloroplastic-like [Aegilops tauschii subsp. tauschii]
1173	TraesCS5D02G413200	1.34	up	3.77525	0.386476	1.08286	allene oxide synthase 1, chloroplastic [Aegilops tauschii subsp. tauschii]
1174	TraesCS5B02G408000	1.53	up	1.77667	0.138899	0.450803	allene oxide synthase 1, chloroplastic [Aegilops tauschii subsp. tauschii]
1175	TraesCS4B02G237600	1.93	up	0.760651	0.686599	2.89555	allene oxide synthase 2-like [Aegilops tauschii subsp. tauschii]
1176	TraesCS4D02G238800	3.01	up	1.62991	0.469709	4.21016	allene oxide synthase 2-like [Aegilops tauschii subsp. tauschii]
1177	TraesCS4A02G061900	3.58	up	6.01744	0.60974	8.0834	allene oxide synthase 2-like [Aegilops tauschii subsp. tauschii]
1178	TraesCS5B02G412700	1.97	up	7.82344	1.14459	5.50447	alpha tubulin-4A [Triticum aestivum]
1179	TraesCS5A02G407800	2.15	up	8.51507	1.40518	7.24409	alpha tubulin-4A [Triticum aestivum]
1180	TraesCS1B02G351600	1.33	up	1.06776	1.40908	3.10564	alpha,alpha-trehalose-phosphate synthase [UDP-forming] 1-like [Aegilops tauschii subsp. tauschii]
1181	TraesCS4B02G239900	1.34	up	1.70876	1.64268	4.55956	alpha,alpha-trehalose-phosphate synthase [UDP-forming] 6-like [Aegilops tauschii subsp. tauschii]
1182	TraesCS4A02G062900	1.93	up	1.58712	1.31859	5.21862	alpha,alpha-trehalose-phosphate synthase [UDP-forming] 6-like [Aegilops tauschii subsp. tauschii]
1183	TraesCS4D02G239700	2.26	up	0.055754	0.100589	0.563534	alpha,alpha-trehalose-phosphate synthase [UDP-forming] 6-like [Aegilops tauschii subsp. tauschii]
1184	TraesCS6B02G086500	1.87	up	15.6925	0.781168	3.21506	alpha/beta-gliadin [Triticum aestivum]
1185	TraesCS6B02G066000	2.34	up	53.6591	0.806956	4.49964	alpha/beta-gliadin [Triticum aestivum]
1186	TraesCS5D02G404500	3.88	up	0.544832	0.0606203	1.01612	alpha-1,4 glucan phosphorylase L isozyme, chloroplastic/amyloplastic [Aegilops tauschii subsp. tauschii]
1187	TraesCS6D02G325100	1.71	up	12.052	4.67685	15.128	alpha-aminoadipic semialdehyde synthase isoform X1 [Aegilops tauschii subsp. tauschii]
1188	TraesCS6B02G349700	5.56	up	0	0.0438927	2.51183	alpha-amylase 1 [Triticum aestivum]
1189	TraesCS6B02G349500	7.71	up	0	0.0101433	2.62389	alpha-amylase 1 [Triticum aestivum]
1190	TraesCS6A02G334200	9.58	up	0	0	0.618895	alpha-amylase 1 [Triticum aestivum]
1191	TraesCS6B02G364900	10.29	up	0.0129917	0	1.01204	alpha-amylase 1 [Triticum aestivum]
1192	TraesCS6B02G349800	12.69	up	0	0	5.16061	alpha-amylase 1 [Triticum aestivum]
1193	TraesCS6B02G364800	13.83	up	0	0	11.6935	alpha-amylase 1 [Triticum aestivum]
1194	TraesCS7B02G286700	1.36	up	0.655339	0.132114	0.365749	alpha-amylase 2 [Triticum aestivum]
1195	TraesCS5B02G236600	2.88	up	2.27225	0.0612457	0.53399	alpha-amylase 4 [Triticum aestivum]
1196	TraesCS5A02G238100	3.11	up	10.4097	0.101331	1.01616	alpha-amylase 4 [Triticum aestivum]
1197	TraesCS7D02G380400	9.57	up	1.25889	0	0.514863	alpha-amylase type A isozyme [Aegilops tauschii subsp. tauschii]
1198	TraesCS6D02G313500	11.21	up	0	0	1.8698	alpha-amylase type B isozyme-like [Aegilops tauschii subsp. tauschii]
1199	TraesCS6D02G313300	12.01	up	0	0	3.35174	alpha-amylase type B isozyme-like [Aegilops tauschii subsp. tauschii]
1200	TraesCS5B02G016000	2.65	up	3.87435	0.202503	1.43837	alpha-amylase/trypsin inhibitor-like [Aegilops tauschii subsp. tauschii]
1201	TraesCS1B02G181800	1.25	up	1.05408	0.640837	1.40113	alpha-galactosidase-like [Aegilops tauschii subsp. tauschii]
1202	TraesCS1D02G161900	2.49	up	1.08915	0.106239	0.781934	alpha-galactosidase-like [Aegilops tauschii subsp. tauschii]
1203	TraesCS6B02G065900	1.13	up	151.66	3.85722	9.45559	alpha-gliadin storage protein, partial [Triticum spelta]
1204	TraesCS6A02G049100	2.16	up	75.7301	3.06278	14.4826	alpha-gliadin, partial [Triticum aestivum]
1205	TraesCS3D02G359300	3.34	up	1.5812	1.37842	15.6851	alpha-glucan phosphorylase, H isozyme [Aegilops tauschii subsp. tauschii]
1206	TraesCS3A02G366300	4.18	up	0.026565	0.0204077	0.450408	Alpha-glucan phosphorylase, H isozyme [Triticum urartu]
1207	TraesCS3B02G398000	2.68	up	2.67754	2.99103	23.6751	alpha-glucan phosphorylase, H isozyme,expressed [Triticum aestivum]
1208	TraesCS4A02G186500	1.84	up	2.20632	0.122274	0.555813	alpha-L-arabinofuranosidase 1-like [Aegilops tauschii subsp. tauschii]
1209	TraesCS4A02G127000	1.8	up	0.743379	0.171268	0.666949	alpha-L-arabinofuranosidase 1-like [Aegilops tauschii subsp. tauschii]
1210	TraesCS4B02G127600	1.4	up	0.484637	0.370691	0.806636	alpha-L-arabinofuranosidase 1-like isoform X2 [Aegilops tauschii subsp. tauschii]
1211	TraesCS4A02G188300	1.57	up	0.563808	0.121824	0.568104	alpha-L-arabinofuranosidase 1-like isoform X2 [Aegilops tauschii subsp. tauschii]
1212	TraesCS4D02G125100	1.66	up	0.839046	0.248389	0.958672	alpha-L-arabinofuranosidase 1-like isoform X2 [Aegilops tauschii subsp. tauschii]
1213	TraesCS5D02G496800	2.01	up	1.15043	0.0686337	0.375174	alpha-mannosidase At3g26720-like isoform X1 [Aegilops tauschii subsp. tauschii]
1214	TraesCS2A02G451000	2.25	up	0.25368	0.03828	0.391463	alpha-mannosidase At3g26720-like isoform X1 [Aegilops tauschii subsp. tauschii]
1215	TraesCS1B02G106400	1.31	up	0.294521	0.133898	0.358301	alpha-mannosidase-like [Aegilops tauschii subsp. tauschii]
1216	TraesCS3D02G038300	1.3	up	0.083852	0.144095	0.399554	alpha-xylosidase 1-like [Aegilops tauschii subsp. tauschii]
1217	TraesCS3A02G042100	2.21	up	0.162504	0.120449	0.640353	alpha-xylosidase 1-like [Aegilops tauschii subsp. tauschii]
1218	TraesCS7B02G127200	1.97	up	0.108954	0.139144	0.768052	Aluminum-activated malate transporter 9 [Triticum urartu]
1219	TraesCS7D02G221900	2.81	up	0.033429	0.05425	0.456959	aluminum-activated malate transporter 9-like [Aegilops tauschii subsp. tauschii]
1220	TraesCS2D02G573300	2.13	up	0.51529	0.152665	0.8268	amidase 1-like [Aegilops tauschii subsp. tauschii]
1221	TraesCS3A02G388000	1.87	up	0.815921	0.248195	1.12868	amino acid permease 1-like [Aegilops tauschii subsp. tauschii]
1222	TraesCS4B02G100800	1.1	up	23.3167	2.6189	6.25934	amino acid permease 3-like [Aegilops tauschii subsp. tauschii]
1223	TraesCS7D02G366200	1.14	up	4.38709	1.45451	3.07823	amino acid permease 3-like [Aegilops tauschii subsp. tauschii]
1224	TraesCS5A02G115100	1.45	up	24.4165	0.668945	2.12029	amino acid permease 3-like [Aegilops tauschii subsp. tauschii]
1225	TraesCS5B02G116100	9.32	up	3.33466	0	0.465787	amino acid permease 3-like [Aegilops tauschii subsp. tauschii]
1226	TraesCS1D02G264700	5.95	up	0.0414603	0.00637833	0.659388	amino acid permease 3-like [Aegilops tauschii subsp. tauschii]
1227	TraesCS1A02G264500	9.42	up	0.065438	0	0.538974	amino acid permease 3-like [Aegilops tauschii subsp. tauschii]
1228	TraesCS5A02G472600	1.06	up	2.16072	0.756133	1.75377	amino acid transporter ANT1-like [Aegilops tauschii subsp. tauschii]
1229	TraesCS5D02G485300	1.2	up	1.66917	0.839511	2.22253	amino acid transporter ANT1-like [Aegilops tauschii subsp. tauschii]
1230	TraesCS5D02G485100	1.76	up	2.09987	0.253308	0.964152	amino acid transporter ANT1-like [Aegilops tauschii subsp. tauschii]
1231	TraesCS5B02G485400	2.33	up	1.12828	0.350205	1.99902	amino acid transporter ANT1-like [Aegilops tauschii subsp. tauschii]
1232	TraesCS6B02G271500	2.5	up	4.32321	1.24152	7.91591	amino acid transporter ANTL1-like [Aegilops tauschii subsp. tauschii]
1233	TraesCS6A02G254100	2.55	up	2.71664	0.401391	2.63812	amino acid transporter ANTL1-like [Aegilops tauschii subsp. tauschii]
1234	TraesCS2B02G490900	1	up	0.819634	0.532079	1.18451	aminomethyltransferase, mitochondrial [Aegilops tauschii subsp. tauschii]
1235	TraesCS2D02G467900	1.32	up	1.02108	0.877634	2.7253	aminomethyltransferase, mitochondrial [Aegilops tauschii subsp. tauschii]
1236	TraesCS4D02G017700	1.13	up	4.18427	2.90846	6.96493	aminopeptidase M1-B [Aegilops tauschii subsp. tauschii]
1237	TraesCS4B02G020000	1.54	up	4.32439	1.48699	4.82822	aminopeptidase M1-B [Aegilops tauschii subsp. tauschii]
1238	TraesCS4B02G264500	2.46	up	0.0940417	0.0515827	0.325884	aminotransferase ALD1 homolog [Aegilops tauschii subsp. tauschii]
1239	TraesCS2B02G179700	1.02	up	2.24988	1.61584	3.70443	anaphase-promoting complex subunit 13 isoform X1 [Aegilops tauschii subsp. tauschii]
1240	TraesCS5D02G555800	10.18	up	0.242008	0	0.960779	Ankyrin repeat and SOCS box protein 3 [Triticum urartu]
1241	TraesCSU02G145200	1.04	up	1.95563	0.732685	1.68226	ankyrin repeat domain-containing protein 13C-B [Aegilops tauschii subsp. tauschii]
1242	TraesCS2A02G237500	1.3	up	1.14484	0.342303	0.950139	ankyrin repeat domain-containing protein 13C-B [Aegilops tauschii subsp. tauschii]
1243	TraesCS2D02G236000	1.32	up	0.736606	0.275066	0.725295	ankyrin repeat domain-containing protein 13C-B [Aegilops tauschii subsp. tauschii]
1244	TraesCS5D02G545200	1.09	up	11.1308	0.635454	1.48598	ankyrin repeat domain-containing protein 2A-like [Aegilops tauschii subsp. tauschii]
1245	TraesCS4A02G328600	1.67	up	5.30417	0.216971	0.798743	ankyrin repeat domain-containing protein 2A-like [Aegilops tauschii subsp. tauschii]
1246	TraesCS1B02G213200	2.05	up	0.612501	0.241812	1.13553	ankyrin repeat domain-containing protein 6 [Aegilops tauschii subsp. tauschii]
1247	TraesCS5A02G339200	2.42	up	0.145594	0.147381	0.921447	ankyrin repeat-containing protein At2g01680-like [Aegilops tauschii subsp. tauschii]
1248	TraesCS4D02G203300	2.25	up	2.00293	0.582296	3.07141	ankyrin repeat-containing protein ITN1-like [Aegilops tauschii subsp. tauschii]
1249	TraesCS4B02G024100	1.07	up	1.02745	0.393175	0.906607	ankyrin-1-like [Aegilops tauschii subsp. tauschii]
1250	TraesCS5B02G538200	2.4	up	0.421788	0.0839413	0.55244	ankyrin-1-like isoform X1 [Aegilops tauschii subsp. tauschii]
1251	TraesCS2D02G346300	2.97	up	0.314273	0.0705023	0.631575	ankyrin-3 [Aegilops tauschii subsp. tauschii]
1252	TraesCS6D02G196500	2.63	up	0.613165	0.348537	2.39754	ankyrin-3-like [Aegilops tauschii subsp. tauschii]
1253	TraesCS7B02G085300	2.09	up	2.70227	0.772614	3.85019	annexin 12-1 [Triticum turgidum subsp. durum]
1254	TraesCS7A02G180100	1.45	up	7.82003	5.8084	17.6406	Annexin D1 [Triticum urartu]
1255	TraesCS7D02G181600	1.11	up	10.7971	7.11671	17.0105	annexin D1-like [Aegilops tauschii subsp. tauschii]
1256	TraesCS3D02G479100	1.18	up	1.36729	0.800814	2.12721	annexin D5-like [Aegilops tauschii subsp. tauschii]
1257	TraesCS6A02G300400	1.41	up	3.8968	5.05358	14.9719	annexin D7-like [Aegilops tauschii subsp. tauschii]
1258	TraesCS6B02G330100	1.52	up	7.67745	4.19693	13.4728	annexin D7-like [Aegilops tauschii subsp. tauschii]
1259	TraesCS6D02G280300	1.71	up	4.50482	5.10009	18.6121	annexin D7-like [Aegilops tauschii subsp. tauschii]
1260	TraesCS5D02G344500	7.44	up	1.80877	0.00233833	0.906415	anthocyanidin 3-O-glucosyltransferase 2-like [Aegilops tauschii subsp. tauschii]
1261	TraesCS3A02G279700	1.61	up	1.2559	0.771902	2.62344	Anthocyanidin 5,3-O-glucosyltransferase [Triticum urartu]
1262	TraesCS1B02G361300	1.6	up	0.613805	0.136453	0.468299	anthocyanidin 5,3-O-glucosyltransferase-like isoform X1 [Aegilops tauschii subsp. tauschii]
1263	TraesCS2B02G508000	2.51	up	0.329748	0.137329	0.870845	Anthocyanidin reductase [Triticum urartu]
1264	TraesCS2D02G481900	3.09	up	0.138729	0.058038	0.476567	Anthocyanidin reductase [Triticum urartu]
1265	TraesCS6D02G004300	1.37	up	0.712706	1.36274	3.94563	anthocyanidin synthase [Triticum aestivum]
1266	TraesCS6A02G001500	6.19	up	0.0997563	0.00377267	0.504788	anthocyanidin synthase [Triticum aestivum]
1267	TraesCS6A02G260900	2.25	up	0	0.132294	0.715733	Anthranilate N-benzoyltransferase protein 1 [Triticum urartu]
1268	TraesCS1D02G009600	3.69	up	0.99044	0.269308	3.92894	anthranilate N-benzoyltransferase protein 1-like [Aegilops tauschii subsp. tauschii]
1269	TraesCS6D02G327800	9.61	up	0	0	0.645362	anthranilate O-methyltransferase 1-like [Aegilops tauschii subsp. tauschii]
1270	TraesCS5D02G503800	1.12	up	4.59596	3.24273	8.04093	anthranilate synthase alpha subunit 1, chloroplastic-like [Aegilops tauschii subsp. tauschii]
1271	TraesCS5B02G502700	1.99	up	3.16832	1.48452	6.67651	anthranilate synthase alpha subunit 1, chloroplastic-like [Aegilops tauschii subsp. tauschii]
1272	TraesCS2B02G558700	3.99	up	1.71991	0.0588913	1.11285	antimicrobial peptides-like [Aegilops tauschii subsp. tauschii]
1273	TraesCS7D02G052600	1.69	up	1.81182	0.460105	1.67962	AP2 domain CBF protein [Triticum aestivum]
1274	TraesCS7A02G057800	2.27	up	1.39277	0.539289	2.91664	AP2 domain CBF protein [Triticum aestivum]
1275	TraesCS3B02G293000	1.35	up	3.91176	0.771152	2.20354	AP2/ERF and B3 domain-containing protein Os01g0693400-like [Aegilops tauschii subsp. tauschii]
1276	TraesCS1A02G242800	1.38	up	0.261348	0.193522	0.591701	AP2-like ethylene-responsive transcription factor At2g41710 [Aegilops tauschii subsp. tauschii]
1277	TraesCS1D02G242800	1.5	up	0.505916	0.321382	0.86201	AP2-like ethylene-responsive transcription factor At2g41710 [Aegilops tauschii subsp. tauschii]
1278	TraesCS1A02G211900	1.51	up	0.383807	0.083008	0.269247	AP-3 complex subunit delta [Aegilops tauschii subsp. tauschii]
1279	TraesCS5D02G486600	3.22	up	0.362012	0.103873	1.07413	APETALA2-like protein [Aegilops tauschii]
1280	TraesCS7A02G215700	2.96	up	0.302585	0.140705	1.2517	aquaporin NIP1-1 [Aegilops tauschii subsp. tauschii]
1281	TraesCS1D02G176000	2.48	up	0.060694	0.086804	0.574329	aquaporin NIP3-1 [Aegilops tauschii subsp. tauschii]
1282	TraesCS6A02G405700	1.84	up	1.07704	2.10913	8.47894	aquaporin PIP1-5 [Aegilops tauschii subsp. tauschii]
1283	TraesCS6B02G450200	2.54	up	0.269189	1.40679	9.12924	aquaporin PIP1-5 [Aegilops tauschii subsp. tauschii]
1284	TraesCS6A02G405600	1.26	up	11.4231	13.6489	36.545	aquaporin PIP1-5-like [Aegilops tauschii subsp. tauschii]
1285	TraesCS6D02G389400	1.27	up	10.2852	18.2423	48.9732	aquaporin PIP1-5-like [Aegilops tauschii subsp. tauschii]
1286	TraesCS6B02G450000	1.48	up	15.6357	15.8749	49.1557	aquaporin PIP1-5-like [Aegilops tauschii subsp. tauschii]
1287	TraesCS2B02G396800	1.43	up	10.93	4.62581	13.7993	aquaporin PIP2-5 [Aegilops tauschii subsp. tauschii]
1288	TraesCS2D02G376100	2.3	up	3.06142	1.04155	5.73632	aquaporin PIP2-5 [Aegilops tauschii subsp. tauschii]
1289	TraesCS5B02G567600	3.97	up	0.0735357	0.028293	0.549647	aquaporin PIP2-5-like [Aegilops tauschii subsp. tauschii]
1290	TraesCS5D02G112500	2.11	up	0.124513	0.452572	2.19487	aquaporin PIP2-6 [Aegilops tauschii subsp. tauschii]
1291	TraesCS4B02G137500	1.06	up	3.82879	1.23493	2.86425	aquaporin SIP1-1-like [Aegilops tauschii subsp. tauschii]
1292	TraesCS4D02G308800	1.76	up	14.0067	4.21539	15.8431	aquaporin TIP1-1 [Aegilops tauschii subsp. tauschii]
1293	TraesCS5D02G370200	1.08	up	1.94472	0.642293	1.53031	ARF guanine-nucleotide exchange factor GNOM-like [Aegilops tauschii subsp. tauschii]
1294	TraesCS5B02G363900	1.13	up	1.56507	0.335888	0.820662	ARF guanine-nucleotide exchange factor GNOM-like [Aegilops tauschii subsp. tauschii]
1295	TraesCS4B02G018700	1.55	up	1.14578	0.243126	0.794082	ARF guanine-nucleotide exchange factor GNOM-like [Aegilops tauschii subsp. tauschii]
1296	TraesCS4A02G294900	1.64	up	0.818818	0.261462	0.900418	ARF guanine-nucleotide exchange factor GNOM-like [Aegilops tauschii subsp. tauschii]
1297	TraesCS5A02G361300	1.72	up	1.83892	0.319596	1.18481	ARF guanine-nucleotide exchange factor GNOM-like [Aegilops tauschii subsp. tauschii]
1298	TraesCS2D02G069900	3.79	up	0.0285223	0.021115	0.362674	arginine decarboxylase-like [Aegilops tauschii subsp. tauschii]
1299	TraesCS4B02G126700	1.88	up	0.304109	0.16494	0.700289	arginine-glutamic acid dipeptide repeats protein-like [Aegilops tauschii subsp. tauschii]
1300	TraesCS6A02G313600	1.3	up	0.823333	0.710301	1.94886	armadillo repeat-containing protein 6 [Aegilops tauschii subsp. tauschii]
1301	TraesCS2B02G308500	1.55	up	3.78119	2.09829	6.8278	Arogenate dehydratase/prephenate dehydratase 6, chloroplastic [Triticum urartu]
1302	TraesCS2A02G292000	2.85	up	5.64577	0.713029	5.7386	Arogenate dehydratase/prephenate dehydratase 6, chloroplastic [Triticum urartu]
1303	TraesCS5A02G370200	1.43	up	2.41017	0.291992	0.882897	arogenate dehydratase/prephenate dehydratase 6, chloroplastic-like [Aegilops tauschii subsp. tauschii]
1304	TraesCS2D02G290000	3	up	3.34762	0.562221	5.05892	arogenate dehydratase/prephenate dehydratase 6, chloroplastic-like [Aegilops tauschii subsp. tauschii]
1305	TraesCS5A02G194400	2.13	up	0.259674	0.122891	0.581984	ASC1-like protein 1 [Aegilops tauschii subsp. tauschii]
1306	TraesCS5D02G159100	3.24	up	16.3674	2.89863	31.1433	asparagine synthetase [glutamine-hydrolyzing] [Aegilops tauschii subsp. tauschii]
1307	TraesCS5A02G153900	2.21	up	21.5776	6.97423	35.009	asparagine synthetase [Triticum turgidum subsp. durum]
1308	TraesCS6A02G360700	1.18	up	2.99631	2.36007	5.92546	aspartate aminotransferase, chloroplastic [Aegilops tauschii subsp. tauschii]
1309	TraesCS4D02G094200	1.71	up	3.35676	0.128976	0.517436	aspartic proteinase Asp1-like [Aegilops tauschii subsp. tauschii]
1310	TraesCS7A02G042300	1.59	up	7.86322	1.02724	3.46232	Aspartic proteinase nepenthesin-1 [Triticum urartu]
1311	TraesCS5D02G534600	1.38	up	0.700787	0.507002	1.46825	aspartokinase 1, chloroplastic-like [Aegilops tauschii subsp. tauschii]
1312	TraesCS2A02G130900	2.59	up	0.282445	0.183393	1.26109	aspartyl protease AED3-like [Aegilops tauschii subsp. tauschii]
1313	TraesCS2D02G132500	3.39	up	0.08422	0.065555	0.809747	aspartyl protease AED3-like [Aegilops tauschii subsp. tauschii]
1314	TraesCS2B02G152600	5.28	up	0.155372	0.0277937	1.29127	aspartyl protease AED3-like [Aegilops tauschii subsp. tauschii]
1315	TraesCS7D02G524300	2.49	up	7.35904	0.0822683	0.555692	aspartyl protease family protein 1-like isoform X2 [Aegilops tauschii subsp. tauschii]
1316	TraesCS1B02G414800	4.08	up	0.531503	0.054289	1.11823	aspartyl protease family protein 2-like [Aegilops tauschii subsp. tauschii]
1317	TraesCS1A02G387400	10.24	up	0.453498	0	0.81313	aspartyl protease family protein 2-like [Aegilops tauschii subsp. tauschii]
1318	TraesCS1D02G395200	10.41	up	0.412599	0	0.984276	aspartyl protease family protein 2-like [Aegilops tauschii subsp. tauschii]
1319	TraesCS5B02G379900	4.84	up	0.0252467	0.011732	0.411006	aspartyl protease family protein At5g10770-like [Aegilops tauschii subsp. tauschii]
1320	TraesCS5D02G274900	1.29	up	0.200537	0.552697	1.54843	AT-hook motif nuclear-localized protein 10-like [Aegilops tauschii subsp. tauschii]
1321	TraesCS6B02G306100	1.21	up	3.24437	0.629193	1.62431	AT-hook motif nuclear-localized protein 25-like [Aegilops tauschii subsp. tauschii]
1322	TraesCS2A02G582300	1.1	up	0.817185	0.436931	1.05028	AT-hook motif nuclear-localized protein 9-like [Aegilops tauschii subsp. tauschii]
1323	TraesCS5A02G501900	1.06	up	3.71927	2.11104	5.01889	ATP phosphoribosyltransferase, chloroplastic-like [Aegilops tauschii subsp. tauschii]
1324	TraesCS5A02G382900	1.6	up	8.99477	5.29193	17.6768	ATP sulfurylase [Triticum turgidum subsp. durum]
1325	TraesCS5B02G387300	1.07	up	15.0927	11.0064	25.7314	ATP sulfurylase 4, chloroplastic-like [Aegilops tauschii subsp. tauschii]
1326	TraesCS5D02G392300	1.95	up	11.8868	4.74548	20.4517	ATP sulfurylase 4, chloroplastic-like [Aegilops tauschii subsp. tauschii]
1327	TraesCS1A02G379000	1.28	up	12.148	6.53822	17.4077	ATP synthase beta subunit [Triticum aestivum]
1328	TraesCS1D02G180900	1.3	up	28.3926	5.22856	14.0748	ATP synthase CF0 subunit I, partial (chloroplast) [Australopyrum retrofractum]
1329	TraesCSU02G234000	2.57	up	2.88415	0.318905	2.1389	ATP synthase CF1 alpha subunit (plastid) [Anthoxanthum odoratum]
1330	TraesCS3B02G186000	2.35	up	2.42644	0.599607	3.42522	ATP synthase CF1 beta subunit (chloroplast) [Triticum aestivum]
1331	TraesCS2D02G284400	1.33	up	0.953388	0.417082	1.17479	ATP synthase CF1 beta subunit (chloroplast) [Triticum monococcum]
1332	TraesCS1D02G181600	1.93	up	2.7525	1.12194	4.69629	ATP synthase CF1 beta subunit, partial (chloroplast) [Triticum monococcum]
1333	TraesCSU02G259600	1.31	up	20.2246	9.05439	24.9931	ATP synthase CF1 epsilon subunit (chloroplast) [Triticum aestivum]
1334	TraesCS7B02G060500	1.79	up	2.65473	1.25469	4.90639	ATP synthase CF1 epsilon subunit, partial (chloroplast) [Australopyrum retrofractum]
1335	TraesCS1D02G180800	1.17	up	80.0742	17.8372	43.0605	ATP synthase CFO C subunit (chloroplast) [Salvinia cucullata]
1336	TraesCS5D02G458900	1.05	up	2.27822	0.941333	2.19155	ATP synthase subunit alpha, chloroplastic [Triticum urartu]
1337	TraesCS4D02G205400	1.87	up	3.33283	0.485916	2.00134	ATP synthase subunit b&apos;, chloroplastic [Aegilops tauschii subsp. tauschii]
1338	TraesCS4A02G099800	2.54	up	5.10313	0.183234	1.2134	ATP synthase subunit b&apos;, chloroplastic [Aegilops tauschii subsp. tauschii]
1339	TraesCS1B02G400300	1.48	up	10.0858	5.01902	15.3688	ATP synthase subunit beta, mitochondrial [Triticum urartu]
1340	TraesCS2B02G273900	2.2	up	1.03291	0.155107	0.803022	ATP synthase subunit gamma, chloroplastic [Aegilops tauschii subsp. tauschii]
1341	TraesCS4D02G142600	1.34	up	0.833436	0.478965	1.39275	ATP-citrate synthase alpha chain protein 2 [Aegilops tauschii subsp. tauschii]
1342	TraesCS4B02G144000	1.9	up	1.18066	0.572853	2.30537	ATP-citrate synthase alpha chain protein 2 [Aegilops tauschii subsp. tauschii]
1343	TraesCS4A02G172800	4.22	up	1.141	0.037567	0.794143	ATP-citrate synthase alpha chain protein 2 [Aegilops tauschii subsp. tauschii]
1344	TraesCS4A02G387000	1.26	up	1.15524	0.713026	2.13627	ATP-dependent 6-phosphofructokinase 5, chloroplastic-like [Aegilops tauschii subsp. tauschii]
1345	TraesCS4B02G053600	1.13	up	2.84622	0.906381	2.30128	ATP-dependent DNA helicase DDM1-like [Aegilops tauschii subsp. tauschii]
1346	TraesCS4B02G126600	1.62	up	1.01978	0.258773	0.900572	ATP-dependent DNA helicase Q-like 1 [Aegilops tauschii subsp. tauschii]
1347	TraesCS6A02G339900	1.72	up	0.370186	0.072074	0.273457	ATP-dependent DNA helicase Q-like 3 [Triticum urartu]
1348	TraesCS5D02G022000	1.26	up	3.96712	1.00716	2.63049	ATP-dependent RNA helicase DEAH12, chloroplastic [Aegilops tauschii subsp. tauschii]
1349	TraesCS5B02G523600	1.74	up	0.984906	0.239527	0.813149	ATP-dependent zinc metalloprotease FTSH 4, mitochondrial-like [Aegilops tauschii subsp. tauschii]
1350	TraesCS4A02G349100	2.33	up	0.26657	0.040731	0.239151	ATP-dependent zinc metalloprotease FTSH 5, mitochondrial [Triticum urartu]
1351	TraesCS7B02G093400	2.8	up	8.54018	0.0514607	0.418133	ATP-dependent zinc metalloprotease FTSH 6, chloroplastic-like [Aegilops tauschii subsp. tauschii]
1352	TraesCS1D02G141300	1.04	up	0.626055	0.393871	0.897607	AT-rich interactive domain-containing protein 1-like [Aegilops tauschii subsp. tauschii]
1353	TraesCS7A02G151000	1.14	up	0.197227	0.421308	0.897697	AUGMIN subunit 3 [Aegilops tauschii subsp. tauschii]
1354	TraesCS7D02G152900	2.01	up	0.17049	0.131605	0.63986	AUGMIN subunit 3 [Aegilops tauschii subsp. tauschii]
1355	TraesCS6D02G287800	2.7	up	0.822085	0.0720733	0.568981	auxin efflux carrier component 1a [Aegilops tauschii subsp. tauschii]
1356	TraesCS7D02G478800	1.32	up	0.131133	0.193207	0.517391	auxin efflux carrier component 2 [Aegilops tauschii subsp. tauschii]
1357	TraesCS1B02G424700	1.4	up	0.954894	0.566766	1.57944	auxin response factor 15-like [Aegilops tauschii subsp. tauschii]
1358	TraesCS7A02G252000	2.17	up	1.35363	0.665426	2.3667	auxin response factor 21-like [Aegilops tauschii subsp. tauschii]
1359	TraesCS7B02G138900	2.32	up	1.76813	0.711713	3.56308	auxin response factor 21-like [Aegilops tauschii subsp. tauschii]
1360	TraesCS7D02G250100	2.46	up	2.27023	0.753001	3.77928	auxin response factor 21-like [Aegilops tauschii subsp. tauschii]
1361	TraesCS3B02G327000	1.48	up	2.98834	0.775682	1.95416	auxin response factor 3-like [Aegilops tauschii subsp. tauschii]
1362	TraesCS2B02G397300	1.14	up	0.506925	0.254068	0.619804	auxin response factor 8-like [Aegilops tauschii subsp. tauschii]
1363	TraesCS2D02G376600	1.84	up	0.552217	0.204802	0.822045	auxin response factor 8-like [Aegilops tauschii subsp. tauschii]
1364	TraesCS2A02G380300	3.37	up	0.374088	0.0261807	0.32456	auxin response factor 8-like [Aegilops tauschii subsp. tauschii]
1365	TraesCS3B02G401000	1.81	up	0.221224	0.148658	0.589586	auxin transporter-like protein 1 [Aegilops tauschii subsp. tauschii]
1366	TraesCS3D02G362100	2.82	up	0.147211	0.074765	0.636995	auxin transporter-like protein 1 [Aegilops tauschii subsp. tauschii]
1367	TraesCS1B02G095900	1.7	up	0.0611777	0.185507	0.68685	auxin transporter-like protein 3 [Aegilops tauschii subsp. tauschii]
1368	TraesCS7A02G255700	2.18	up	5.37758	0.838369	4.22948	auxin-induced in root cultures protein 12-like [Aegilops tauschii subsp. tauschii]
1369	TraesCS7B02G152200	2.83	up	3.50475	0.271376	2.16729	auxin-induced in root cultures protein 12-like [Aegilops tauschii subsp. tauschii]
1370	TraesCS7D02G254100	2.89	up	9.70779	0.349495	2.91412	auxin-induced in root cultures protein 12-like [Aegilops tauschii subsp. tauschii]
1371	TraesCS5D02G392000	4.04	up	0.245448	0.075687	1.45047	auxin-responsive protein IAA13-like [Aegilops tauschii subsp. tauschii]
1372	TraesCS5B02G446100	2.28	up	1.50735	0.161295	0.975482	auxin-responsive protein IAA14-like [Aegilops tauschii subsp. tauschii]
1373	TraesCS3A02G108400	1.95	up	0.0857507	0.210934	0.496748	Auxin-responsive protein IAA16 [Triticum urartu]
1374	TraesCS3D02G123400	1.09	up	0.666396	0.632397	1.61998	auxin-responsive protein IAA1-like [Aegilops tauschii subsp. tauschii]
1375	TraesCS7D02G339300	1.19	up	0.66684	0.641957	1.64783	auxin-responsive protein IAA21-like [Aegilops tauschii subsp. tauschii]
1376	TraesCS7B02G242800	1.47	up	0.644611	0.372369	1.15407	auxin-responsive protein IAA21-like [Aegilops tauschii subsp. tauschii]
1377	TraesCS5B02G381900	1.3	up	1.54044	1.41493	3.65606	auxin-responsive protein IAA30-like [Aegilops tauschii subsp. tauschii]
1378	TraesCS5D02G069200	1.59	up	1.29275	0.743196	2.49475	auxin-responsive protein IAA31-like [Aegilops tauschii subsp. tauschii]
1379	TraesCS5B02G058800	2.36	up	0.751437	0.380361	2.20768	auxin-responsive protein IAA31-like [Aegilops tauschii subsp. tauschii]
1380	TraesCS3D02G162700	1.21	up	3.50016	4.7029	11.6734	auxin-responsive protein IAA3-like [Aegilops tauschii subsp. tauschii]
1381	TraesCS6A02G373300	2.26	up	1.55441	0.482948	2.6056	auxin-responsive protein IAA9-like [Aegilops tauschii subsp. tauschii]
1382	TraesCS7D02G411100	1.18	up	1.14787	2.26142	5.72695	auxin-responsive protein SAUR50-like [Aegilops tauschii subsp. tauschii]
1383	TraesCS7D02G326300	1.11	up	0.832145	0.514057	1.15895	B3 domain-containing protein IDEF1-like [Aegilops tauschii subsp. tauschii]
1384	TraesCS2B02G482400	1.22	up	0.748625	0.564684	1.4605	B3 domain-containing protein Os11g0156000-like [Aegilops tauschii subsp. tauschii]
1385	TraesCS2A02G460700	2.25	up	0.059493	0.174481	0.961545	B3 domain-containing protein Os11g0156000-like [Aegilops tauschii subsp. tauschii]
1386	TraesCS2A02G463500	1.26	up	1.17559	0.551919	1.48174	BAG family molecular chaperone regulator 1-like [Aegilops tauschii subsp. tauschii]
1387	TraesCS7D02G270100	9.46	up	4.68801	0	0.314276	BAG family molecular chaperone regulator 1-like [Aegilops tauschii subsp. tauschii]
1388	TraesCS4B02G382700	3.24	up	2.70549	0.057511	0.609503	BAG family molecular chaperone regulator 6 isoform X4 [Aegilops tauschii subsp. tauschii]
1389	TraesCS7D02G010300	1.79	up	1.15149	0.622546	2.4224	BAG family molecular chaperone regulator 7 [Aegilops tauschii subsp. tauschii]
1390	TraesCS6A02G357400	1.82	up	0.712005	0.240449	0.765591	BAG-associated GRAM protein 1-like isoform X1 [Aegilops tauschii subsp. tauschii]
1391	TraesCS1D02G343400	2.01	up	0.827456	0.330388	1.48148	BAHD acyltransferase DCR [Aegilops tauschii subsp. tauschii]
1392	TraesCS1A02G341300	2.1	up	1.29096	0.581993	2.77704	BAHD acyltransferase DCR [Aegilops tauschii subsp. tauschii]
1393	TraesCS3B02G445200	1.1	up	1.83711	1.52071	3.60395	basic 7S globulin 2-like [Aegilops tauschii subsp. tauschii]
1394	TraesCS3A02G411700	1.43	up	1.81722	2.63199	7.93905	basic 7S globulin 2-like [Aegilops tauschii subsp. tauschii]
1395	TraesCS3A02G472300	3.23	up	0.0845683	0.057963	0.663634	basic 7S globulin 2-like [Aegilops tauschii subsp. tauschii]
1396	TraesCS3A02G468500	1.29	up	1.13771	1.08815	2.97857	basic 7S globulin-like [Aegilops tauschii subsp. tauschii]
1397	TraesCS1D02G251700	1.45	up	2.28328	1.7218	5.24207	basic 7S globulin-like [Aegilops tauschii subsp. tauschii]
1398	TraesCS1A02G251900	1.76	up	5.30105	1.74974	6.58522	basic 7S globulin-like [Aegilops tauschii subsp. tauschii]
1399	TraesCS2D02G033100	1.31	up	2.65402	3.2483	9.23903	basic endochitinase A-like [Aegilops tauschii subsp. tauschii]
1400	TraesCS7D02G534700	1.09	up	343.389	72.6069	171.954	basic endochitinase C [Aegilops tauschii subsp. tauschii]
1401	TraesCS6B02G182500	1.18	up	3.64031	0.822438	2.23448	basic leucine zipper 63-like isoform X2 [Aegilops tauschii subsp. tauschii]
1402	TraesCS7A02G488600	1.69	up	1.53912	0.28449	1.09001	basic leucine zipper 9-like isoform X2 [Aegilops tauschii subsp. tauschii]
1403	TraesCS7B02G391800	1.98	up	1.8453	0.20488	0.739723	basic leucine zipper 9-like isoform X2 [Aegilops tauschii subsp. tauschii]
1404	TraesCS1B02G091500	1.51	up	3.89381	1.04347	3.29277	basic region/leucine zipper protein [Triticum aestivum]
1405	TraesCS5B02G094300	1.79	up	11.1349	0.924913	3.57207	basic region/leucine zipper protein [Triticum aestivum]
1406	TraesCS5A02G317100	1.14	up	2.49483	3.11903	7.47463	B-box zinc finger protein 18-like [Aegilops tauschii subsp. tauschii]
1407	TraesCS5B02G317700	1.46	up	0.808658	1.76338	5.34734	B-box zinc finger protein 18-like [Aegilops tauschii subsp. tauschii]
1408	TraesCS5D02G323400	1.67	up	0.736444	2.07611	7.32425	B-box zinc finger protein 18-like [Aegilops tauschii subsp. tauschii]
1409	TraesCS7A02G383400	1	up	1.42589	2.08937	4.64217	B-box zinc finger protein 20-like [Aegilops tauschii subsp. tauschii]
1410	TraesCS7B02G286300	1.11	up	0.575673	1.18193	2.74038	B-box zinc finger protein 20-like [Aegilops tauschii subsp. tauschii]
1411	TraesCS2D02G386300	2.32	up	0.851863	0.136106	0.740819	B-box zinc finger protein 20-like isoform X2 [Aegilops tauschii subsp. tauschii]
1412	TraesCS6A02G153700	1.09	up	2.54464	1.30995	3.12687	B-box zinc finger protein 32-like [Aegilops tauschii subsp. tauschii]
1413	TraesCS5D02G343300	3.62	up	0.0911803	0.288078	4.06104	B-box zinc finger protein 32-like [Aegilops tauschii subsp. tauschii]
1414	TraesCS7A02G459500	1.09	up	0.808311	0.424066	0.84582	BEACH domain-containing protein B-like [Aegilops tauschii subsp. tauschii]
1415	TraesCS3D02G357400	1.58	up	0.299269	0.240022	0.79878	BEL1-type homeodomain protein [Triticum aestivum]
1416	TraesCS7B02G016800	1.06	up	5.3753	5.00778	10.7709	benzoxazinone:UDP-Glc glucosyltransferase [Triticum aestivum]
1417	TraesCS7D02G116700	2.75	up	1.71127	0.967742	7.26528	benzoxazinone:UDP-Glc glucosyltransferase [Triticum aestivum]
1418	TraesCSU02G093300	5.07	up	0.334088	0.078801	3.10786	benzoxazinone:UDP-Glc glucosyltransferase [Triticum aestivum]
1419	TraesCS1D02G433600	6.67	up	4.39763	0.046303	5.47606	berberine bridge enzyme-like 18 [Aegilops tauschii subsp. tauschii]
1420	TraesCS7B02G273600	2.35	up	1.20133	0.188782	1.07471	berberine bridge enzyme-like 27 [Aegilops tauschii subsp. tauschii]
1421	TraesCS2D02G151500	3.2	up	0.541509	0.0716633	0.76433	berberine bridge enzyme-like 27 [Aegilops tauschii subsp. tauschii]
1422	TraesCS7D02G368700	4.02	up	0.416386	0.0319567	0.645457	berberine bridge enzyme-like 27 [Aegilops tauschii subsp. tauschii]
1423	TraesCS1D02G258800	1.84	up	3.94489	0.69482	2.80235	beta tubulin 6 [Hordeum vulgare subsp. vulgare]
1424	TraesCS3A02G483000	1.03	up	0.445348	1.74965	3.98134	beta-1,3-glucanase [Triticum aestivum]
1425	TraesCS2A02G326200	1.29	up	1.033	0.839592	2.28172	beta-1,4-mannosyl-glycoprotein 4-beta-N-acetylglucosaminyltransferase-like [Aegilops tauschii subsp. tauschii]
1426	TraesCS3B02G190600	1.03	up	2.21107	0.578769	1.35632	beta-amylase 1, chloroplastic-like [Aegilops tauschii subsp. tauschii]
1427	TraesCS4A02G307900	1.2	up	0.782278	0.548406	1.35786	beta-amylase 2, chloroplastic [Aegilops tauschii subsp. tauschii]
1428	TraesCS4B02G009900	1.32	up	0.223925	0.507423	1.21511	beta-amylase 2, chloroplastic [Aegilops tauschii subsp. tauschii]
1429	TraesCS5A02G494200	1.59	up	1.05221	0.313573	1.0535	beta-carotene hydroxylase A2 [Triticum aestivum]
1430	TraesCS4B02G318000	1.9	up	2.8346	0.122976	0.634747	beta-carotene hydroxylase B2 [Triticum aestivum]
1431	TraesCS4D02G314400	3.06	up	2.09611	0.122941	1.23834	beta-carotene hydroxylase D2 [Triticum aestivum]
1432	TraesCS5B02G393900	1.72	up	2.28476	1.26006	4.35324	beta-D-glucan exohydrolase [Triticum aestivum]
1433	TraesCS5A02G388300	2.24	up	2.06353	2.42567	11.6046	beta-D-glucan exohydrolase, isoenzyme ExoII [Hordeum vulgare subsp. vulgare]
1434	TraesCS2D02G114300	1.42	up	2.48375	10.4954	31.1953	beta-D-glucosyl crocetin beta-1,6-glucosyltransferase-like [Aegilops tauschii subsp. tauschii]
1435	TraesCS2B02G132100	2.32	up	2.97769	2.50737	13.9554	beta-D-glucosyl crocetin beta-1,6-glucosyltransferase-like [Aegilops tauschii subsp. tauschii]
1436	TraesCS2B02G553100	1.03	up	1.64764	1.10833	2.57546	beta-D-xylosidase 4-like [Aegilops tauschii subsp. tauschii]
1437	TraesCS2D02G525300	1.3	up	1.30582	0.406453	1.15738	beta-D-xylosidase 4-like [Aegilops tauschii subsp. tauschii]
1438	TraesCS2A02G523300	1.86	up	1.16062	0.163596	0.678817	beta-D-xylosidase 4-like [Aegilops tauschii subsp. tauschii]
1439	TraesCS2B02G403000	6.02	up	3.82411	0.00479033	0.451904	beta-fructofuranosidase 1-like isoform X1 [Aegilops tauschii subsp. tauschii]
1440	TraesCS2A02G386100	4.24	up	2.59642	0.0165597	0.437107	beta-fructofuranosidase 1-like isoform X2 [Aegilops tauschii subsp. tauschii]
1441	TraesCS2D02G382600	5.79	up	2.86858	0.00772633	0.644263	beta-fructofuranosidase 1-like isoform X2 [Aegilops tauschii subsp. tauschii]
1442	TraesCS5A02G526200	1.45	up	0.0886887	0.314024	0.909709	Beta-fructofuranosidase, insoluble isoenzyme 1 [Triticum urartu]
1443	TraesCS4D02G350500	3.28	up	0.004889	0.0465227	0.567536	beta-fructofuranosidase, insoluble isoenzyme 1-like [Aegilops tauschii subsp. tauschii]
1444	TraesCS5B02G557300	2.11	up	0.247597	0.52224	2.5023	beta-fructofuranosidase, insoluble isoenzyme 4-like isoform X1 [Aegilops tauschii subsp. tauschii]
1445	TraesCS5D02G551900	3.54	up	0.127025	0.0666417	1.32072	beta-fructofuranosidase, insoluble isoenzyme 4-like isoform X1 [Aegilops tauschii subsp. tauschii]
1446	TraesCS3D02G379300	1.9	up	1.06772	0.165136	1.01915	beta-galactosidase 3-like [Aegilops tauschii subsp. tauschii]
1447	TraesCS3A02G386300	2.11	up	0.885609	0.118553	0.605772	beta-galactosidase 3-like [Aegilops tauschii subsp. tauschii]
1448	TraesCS6A02G185400	1.04	up	0.90499	0.858985	1.79026	beta-galactosidase 4 [Aegilops tauschii subsp. tauschii]
1449	TraesCS1B02G375300	2.47	up	1.01743	0.0887817	0.546538	beta-galactosidase 8 isoform X1 [Aegilops tauschii subsp. tauschii]
1450	TraesCS7D02G359500	6.37	up	4.8835	0.00257533	0.366015	beta-galactosidase 9 [Aegilops tauschii subsp. tauschii]
1451	TraesCS2B02G401500	2.55	up	2.53475	0.295713	1.74233	Beta-glucosidase 16 [Triticum urartu]
1452	TraesCS2A02G384300	4.82	up	2.45671	0.01474	0.676108	Beta-glucosidase 16 [Triticum urartu]
1453	TraesCS7B02G267800	5.81	up	1.20677	0.005325	0.571519	beta-glucosidase 34-like [Aegilops tauschii subsp. tauschii]
1454	TraesCS3A02G398000	1.42	up	1.36221	1.16829	3.54862	beta-glucosidase 4 [Aegilops tauschii subsp. tauschii]
1455	TraesCS3B02G484200	1.43	up	0.717408	0.216046	0.617075	beta-glucosidase 5-like [Aegilops tauschii subsp. tauschii]
1456	TraesCS4A02G056400	3.53	up	0.0373413	0.0508293	0.666921	beta-glucosidase 6 isoform X2 [Aegilops tauschii subsp. tauschii]
1457	TraesCS4B02G041100	10.29	up	0.189951	0	0.704944	beta-glucosidase 7 [Aegilops tauschii subsp. tauschii]
1458	TraesCS4D02G038600	1.48	up	1.79472	1.18195	3.67792	beta-glucosidase 8-like [Aegilops tauschii subsp. tauschii]
1459	TraesCS4B02G041200	2.05	up	0.455564	0.339125	1.57903	beta-glucosidase 8-like [Aegilops tauschii subsp. tauschii]
1460	TraesCS1B02G270100	1.48	up	0.321502	0.420298	1.11453	beta-hexosaminidase 3-like [Aegilops tauschii subsp. tauschii]
1461	TraesCS2B02G346000	1.31	up	7.68083	4.95921	14.002	betaine aldehyde dehydrogenase [Aegilops tauschii subsp. tauschii]
1462	TraesCS6B02G408100	1.19	up	15.0978	7.4867	18.9929	betaine aldehyde dehydrogenase 2 [Aegilops tauschii subsp. tauschii]
1463	TraesCS6D02G355000	1.57	up	38.3143	6.56787	21.4794	betaine aldehyde dehydrogenase 2 [Aegilops tauschii subsp. tauschii]
1464	TraesCS1B02G262200	3.24	up	4.66414	0.791048	8.93856	BI1-like protein [Aegilops tauschii subsp. tauschii]
1465	TraesCS7D02G263100	3.06	up	6.72221	0.0492633	0.482806	bidirectional sugar transporter SWEET11-like [Aegilops tauschii subsp. tauschii]
1466	TraesCS6A02G382600	9.3	up	0.16599	0	0.524594	Bidirectional sugar transporter SWEET13 [Triticum urartu]
1467	TraesCS5A02G177400	1.19	up	1.64942	0.943536	2.37276	bifunctional aspartokinase/homoserine dehydrogenase 2, chloroplastic isoform X1 [Aegilops tauschii subsp. tauschii]
1468	TraesCS4B02G360500	1.07	up	1.05884	0.313108	0.658563	bifunctional fucokinase/fucose pyrophosphorylase isoform X1 [Aegilops tauschii subsp. tauschii]
1469	TraesCS6A02G232500	1.15	up	1.82762	0.520876	1.21081	Bifunctional nitrilase/nitrile hydratase NIT4 [Triticum urartu]
1470	TraesCS1A02G092700	1.41	up	2.70299	1.04833	3.14591	Bifunctional protein FolD [Triticum urartu]
1471	TraesCS4B02G197300	3.82	up	4.34984	0.372246	6.08683	BLT101 [Dasypyrum villosum]
1472	TraesCS2B02G482800	8.14	up	0.0272107	0.00474767	3.78336	BLT14.1 protein [Hordeum vulgare subsp. vulgare]
1473	TraesCS6A02G297500	1.97	up	6.24011	1.15599	5.09916	blue copper protein-like [Aegilops tauschii subsp. tauschii]
1474	TraesCS6D02G277500	2.83	up	6.60343	0.828744	6.59237	blue copper protein-like [Aegilops tauschii subsp. tauschii]
1475	TraesCS5B02G091200	3.32	up	0.362623	0.0455987	0.772777	boron transporter [Triticum aestivum]
1476	TraesCS5D02G097600	2.93	up	0.138795	0.0440057	0.417676	boron transporter 1-like [Aegilops tauschii subsp. tauschii]
1477	TraesCS5D02G498300	2.52	up	10.7202	1.18973	7.11501	Bowman-Birk type proteinase inhibitor PVI-3(2)-like [Aegilops tauschii subsp. tauschii]
1478	TraesCS5A02G484800	3.73	up	10.3637	0.36769	5.51357	Bowman-Birk type proteinase inhibitor PVI-3(2)-like [Aegilops tauschii subsp. tauschii]
1479	TraesCS3B02G038600	1.52	up	26.4019	15.2579	48.818	Bowman-Birk type trypsin inhibitor [Triticum urartu]
1480	TraesCS3A02G046100	1.76	up	2.77216	2.1194	7.97762	Bowman-Birk type trypsin inhibitor-like [Aegilops tauschii subsp. tauschii]
1481	TraesCS3D02G033800	2.42	up	1.34087	0.0928193	0.586797	Bowman-Birk type trypsin inhibitor-like [Aegilops tauschii subsp. tauschii]
1482	TraesCS3D02G034000	2.46	up	6.47573	5.57822	35.5613	Bowman-Birk type trypsin inhibitor-like isoform X2 [Aegilops tauschii subsp. tauschii]
1483	TraesCS4D02G236800	2.45	up	0.457561	0.230682	1.27955	branched-chain-amino-acid aminotransferase 2, chloroplastic-like [Aegilops tauschii subsp. tauschii]
1484	TraesCS4A02G059800	2.57	up	0.478838	0.205232	1.38322	Branched-chain-amino-acid aminotransferase 3, chloroplastic [Triticum urartu]
1485	TraesCS4B02G235400	3.39	up	0.422793	0.125109	1.6181	Branched-chain-amino-acid aminotransferase 3, chloroplastic [Triticum urartu]
1486	TraesCS4B02G363000	1.26	up	0.36507	0.36242	0.973375	branched-chain-amino-acid aminotransferase 5, chloroplastic-like [Aegilops tauschii subsp. tauschii]
1487	TraesCS2D02G381600	1.65	up	0.043884	0.188234	0.509542	BRCA1-associated RING domain protein 1-like [Aegilops tauschii subsp. tauschii]
1488	TraesCS6A02G275800	1.32	up	1.28654	0.176534	0.494716	BTB/POZ and MATH domain-containing protein 1-like [Aegilops tauschii subsp. tauschii]
1489	TraesCS5A02G440500	3.05	up	0.458725	0.129916	1.1668	BTB/POZ and MATH domain-containing protein 3 [Triticum urartu]
1490	TraesCS3A02G413600	1	up	3.74981	0.625822	1.39766	BTB/POZ and TAZ domain-containing protein 2 [Triticum urartu]
1491	TraesCS3D02G408100	1.02	up	1.20673	0.89669	1.83134	BTB/POZ and TAZ domain-containing protein 2-like [Aegilops tauschii subsp. tauschii]
1492	TraesCS3D02G408000	1.14	up	3.3529	2.19172	5.20898	BTB/POZ and TAZ domain-containing protein 2-like [Aegilops tauschii subsp. tauschii]
1493	TraesCS2D02G339900	3.17	up	1.01312	0.0531093	0.577563	BTB/POZ and TAZ domain-containing protein 2-like [Aegilops tauschii subsp. tauschii]
1494	TraesCS2B02G413600	1.17	up	0.42748	0.231021	0.585191	BTB/POZ domain-containing protein At1g63850 [Aegilops tauschii subsp. tauschii]
1495	TraesCS4D02G054600	1.4	up	0.56923	0.211344	0.626128	BTB/POZ domain-containing protein At1g63850-like [Aegilops tauschii subsp. tauschii]
1496	TraesCS5A02G360300	1.45	up	0.121714	0.277134	0.853998	BTB/POZ domain-containing protein At3g05675 [Aegilops tauschii subsp. tauschii]
1497	TraesCS4A02G428700	1.37	up	1.51044	0.172213	0.519001	BTB/POZ domain-containing protein At3g05675-like [Aegilops tauschii subsp. tauschii]
1498	TraesCS5D02G414700	1.37	up	0.433278	0.095877	0.279247	BTB/POZ domain-containing protein At3g50780 [Aegilops tauschii subsp. tauschii]
1499	TraesCS5B02G409500	1.7	up	0.456168	0.146023	0.522995	BTB/POZ domain-containing protein At3g50780 [Aegilops tauschii subsp. tauschii]
1500	TraesCS5D02G072400	2.43	up	1.20752	0.366924	2.31674	BTB/POZ domain-containing protein At3g50780-like [Aegilops tauschii subsp. tauschii]
1501	TraesCS5A02G070700	1.26	up	0.141796	0.235863	0.588418	BTB/POZ domain-containing protein NPY4-like [Aegilops tauschii subsp. tauschii]
1502	TraesCS4D02G256700	2.28	up	1.10026	0.20351	1.17244	BTB/POZ domain-containing protein NPY4-like [Aegilops tauschii subsp. tauschii]
1503	TraesCS3A02G280600	2.9	up	12.4911	0.252515	2.55135	BURP domain-containing protein 3 [Aegilops tauschii subsp. tauschii]
1504	TraesCS3D02G280400	3.69	up	15.2101	0.50966	7.3456	BURP domain-containing protein 3 [Aegilops tauschii subsp. tauschii]
1505	TraesCS6A02G333600	1.8	up	2.56105	0.579555	2.13732	bZIP transcription factor [Aegilops speltoides]
1506	TraesCS6D02G087400	1.35	up	3.68379	0.84018	2.40145	bZIP transcription factor 11-like [Aegilops tauschii subsp. tauschii]
1507	TraesCS6B02G124700	2.22	up	5.12675	0.387063	2.07072	bZIP transcription factor 11-like [Aegilops tauschii subsp. tauschii]
1508	TraesCS2D02G536800	1.68	up	0.472907	0.865449	3.09344	bZIP transcription factor 27-like [Aegilops tauschii subsp. tauschii]
1509	TraesCS2B02G354700	1.31	up	3.0033	0.99654	2.91857	C2 and GRAM domain-containing protein At5g50170-like [Aegilops tauschii subsp. tauschii]
1510	TraesCS3B02G196300	1.91	up	1.0936	0.132292	0.544456	C2 domain-containing protein At1g53590-like [Aegilops tauschii subsp. tauschii]
1511	TraesCS3D02G171600	2.96	up	1.32528	0.222474	1.33461	C2 domain-containing protein At1g53590-like [Aegilops tauschii subsp. tauschii]
1512	TraesCS5A02G477400	1.34	up	2.00051	0.413647	1.18916	C2H2 zinc finger protein [Triticum aestivum]
1513	TraesCS6D02G388700	1.08	up	4.17122	3.40409	8.058	caffeic acid 3-O-methyltransferase [Aegilops tauschii subsp. tauschii]
1514	TraesCS6B02G449400	1.23	up	1.85304	2.60971	7.15318	caffeic acid 3-O-methyltransferase [Aegilops tauschii subsp. tauschii]
1515	TraesCS7A02G127600	1.9	up	8.65638	0.238994	1.06793	Caffeoyl-CoA O-methyltransferase 2 [Triticum urartu]
1516	TraesCS4B02G051000	1.03	up	1.62187	2.05728	4.67657	caffeoylshikimate esterase [Aegilops tauschii subsp. tauschii]
1517	TraesCS6A02G290600	2.08	up	0.41908	0.207437	0.989921	calcium sensing receptor, chloroplastic [Aegilops tauschii subsp. tauschii]
1518	TraesCS4B02G236600	5.57	up	1.00923	0.0141473	1.01311	calcium uniporter protein 2, mitochondrial-like [Aegilops tauschii subsp. tauschii]
1519	TraesCS7A02G213000	1.04	up	1.89071	0.416167	0.903449	calcium/calmodulin-regulated receptor-like kinase 2 [Aegilops tauschii subsp. tauschii]
1520	TraesCS4B02G109800	1.32	up	3.10653	1.3746	3.70546	calcium-dependent protein kinase [Triticum aestivum]
1521	TraesCS1D02G290700	1.06	up	0.663536	0.337209	0.950217	calcium-dependent protein kinase 16 isoform X2 [Aegilops tauschii subsp. tauschii]
1522	TraesCS1B02G301600	1.37	up	0.415627	0.284565	0.832642	calcium-dependent protein kinase 16 isoform X2 [Aegilops tauschii subsp. tauschii]
1523	TraesCS1A02G292200	1.56	up	0.696527	0.326079	1.09077	calcium-dependent protein kinase 16 isoform X2 [Aegilops tauschii subsp. tauschii]
1524	TraesCS7A02G267000	2.95	up	7.468	0.32575	2.86975	calcium-dependent protein kinase 21-like [Aegilops tauschii subsp. tauschii]
1525	TraesCS7D02G267700	3.29	up	1.77953	0.045782	0.523163	calcium-dependent protein kinase 21-like [Aegilops tauschii subsp. tauschii]
1526	TraesCS7D02G052900	1.09	up	1.13161	1.80746	4.60649	calcium-dependent protein kinase 26 [Aegilops tauschii subsp. tauschii]
1527	TraesCS4A02G432300	1.66	up	2.85506	2.9423	10.2708	calcium-dependent protein kinase 26 [Aegilops tauschii subsp. tauschii]
1528	TraesCS5D02G122800	1.09	up	1.92826	0.623596	1.43078	calcium-dependent protein kinase 28 [Aegilops tauschii subsp. tauschii]
1529	TraesCS5A02G107900	1.1	up	2.25768	0.842534	1.98645	calcium-dependent protein kinase 28 [Aegilops tauschii subsp. tauschii]
1530	TraesCS1D02G306700	1.9	up	0.397315	0.137246	0.575562	calcium-dependent protein kinase 2-like [Aegilops tauschii subsp. tauschii]
1531	TraesCS1B02G060700	2.59	up	4.15311	0.399607	2.79489	calcium-transporting ATPase 4, endoplasmic reticulum-type-like [Aegilops tauschii subsp. tauschii]
1532	TraesCS3A02G245500	1.63	up	1.94724	0.176076	0.606991	Callose synthase 12 [Triticum urartu]
1533	TraesCS3D02G246000	2.41	up	1.73521	0.106206	0.636766	Callose synthase 12 [Triticum urartu]
1534	TraesCS3B02G230100	1.7	up	0.400155	0.179455	1.22354	callose synthase 7-like isoform X3 [Aegilops tauschii subsp. tauschii]
1535	TraesCS2A02G098100	1.39	up	21.8495	2.36297	6.86034	calmodulin-7-like [Hevea brasiliensis]
1536	TraesCS6D02G090200	1.47	up	31.8917	4.80045	15.0873	calnexin homolog [Aegilops tauschii subsp. tauschii]
1537	TraesCS6B02G129800	1.82	up	10.8635	2.0728	8.11157	calnexin homolog [Aegilops tauschii subsp. tauschii]
1538	TraesCS4A02G364000	4.43	up	1.63551	0.0149157	0.480887	calreticulin-like [Aegilops tauschii subsp. tauschii]
1539	TraesCS2D02G546500	1.14	up	28.0172	10.5267	25.925	calreticulin-like protein [Triticum aestivum]
1540	TraesCS4D02G185400	2.72	up	3.07279	0.209205	1.5654	calvin cycle protein CP12-1, chloroplastic-like [Aegilops tauschii subsp. tauschii]
1541	TraesCS2B02G048200	3.86	up	16.2408	0.0691397	1.33745	calvin cycle protein CP12-1, chloroplastic-like [Aegilops tauschii subsp. tauschii]
1542	TraesCS4B02G184400	5.22	up	3.73498	0.0242523	1.35068	calvin cycle protein CP12-1, chloroplastic-like [Aegilops tauschii subsp. tauschii]
1543	TraesCS2D02G034400	6.4	up	19.7044	0.0181657	2.12419	calvin cycle protein CP12-1, chloroplastic-like [Aegilops tauschii subsp. tauschii]
1544	TraesCS3A02G206600	1.3	up	5.56097	1.99972	5.69261	carbamoyl-phosphate synthase large chain, chloroplastic [Aegilops tauschii subsp. tauschii]
1545	TraesCS5B02G106600	1.34	up	0.149736	0.325302	0.925585	CASP-like protein 2B1 [Aegilops tauschii subsp. tauschii]
1546	TraesCS6D02G048300	1.99	up	9.29589	5.18273	22.5362	catalase isozyme 2 [Aegilops tauschii subsp. tauschii]
1547	TraesCS6B02G056800	2.04	up	24.4309	9.53841	43.4911	catalase isozyme 2 [Aegilops tauschii subsp. tauschii]
1548	TraesCS5A02G024300	2	up	0.090599	0.19704	0.892366	cation/calcium exchanger 1-like [Aegilops tauschii subsp. tauschii]
1549	TraesCS4B02G015200	2.23	up	0.51427	0.088944	0.479855	cation/calcium exchanger 1-like [Aegilops tauschii subsp. tauschii]
1550	TraesCS5D02G030700	10.77	up	0.002915	0	0.934965	cation/calcium exchanger 1-like [Aegilops tauschii subsp. tauschii]
1551	TraesCS4A02G009000	1.28	up	1.76906	0.484604	1.30848	cation/calcium exchanger 4-like [Aegilops tauschii subsp. tauschii]
1552	TraesCS5B02G031800	4.66	up	0.0869113	0.0103767	0.347836	cation/H(+) antiporter 19 [Aegilops tauschii subsp. tauschii]
1553	TraesCS1D02G039000	1.04	up	1.5597	1.61221	3.67466	cation/H(+) antiporter 20 [Aegilops tauschii subsp. tauschii]
1554	TraesCS5A02G126900	1.6	up	1.35581	0.269163	0.950328	cationic amino acid transporter 6, chloroplastic-like isoform X1 [Aegilops tauschii subsp. tauschii]
1555	TraesCS3D02G516900	1.3	up	1.10383	0.798552	2.18516	cationic peroxidase SPC4-like [Aegilops tauschii subsp. tauschii]
1556	TraesCS2A02G571300	1.95	up	6.16544	9.21098	39.5405	cationic peroxidase SPC4-like [Aegilops tauschii subsp. tauschii]
1557	TraesCS2B02G615800	2.82	up	0.952693	1.45457	11.4431	cationic peroxidase SPC4-like [Aegilops tauschii subsp. tauschii]
1558	TraesCS2A02G571500	3.87	up	0.212759	0.0905903	1.56768	cationic peroxidase SPC4-like [Aegilops tauschii subsp. tauschii]
1559	TraesCS2D02G583100	3.99	up	0.371639	0.185499	3.31944	cationic peroxidase SPC4-like [Aegilops tauschii subsp. tauschii]
1560	TraesCS2D02G584100	7.05	up	0.080721	0.0124573	2.40427	cationic peroxidase SPC4-like [Aegilops tauschii subsp. tauschii]
1561	TraesCS4A02G433200	1.68	up	3.56711	0.613343	2.19945	CBFII-5.3 [Triticum aestivum]
1562	TraesCS5B02G312200	4.83	up	0	0.0246587	0.90305	CBFIIId-B12 [Triticum aestivum]
1563	TraesCS3A02G346100	2	up	0.609169	0.0655547	0.303181	CBL-interacting protein kinase 11 [Triticum urartu]
1564	TraesCS3D02G339800	2.82	up	0.618838	0.0361437	0.295684	CBL-interacting protein kinase 11-like [Aegilops tauschii subsp. tauschii]
1565	TraesCS4B02G120400	3.29	up	4.43468	0.629819	6.91205	CBL-interacting protein kinase 14 [Triticum aestivum]
1566	TraesCS4A02G194800	4.68	up	2.23037	0.16228	4.61115	CBL-interacting protein kinase 14 [Triticum urartu]
1567	TraesCS5D02G144800	2.13	up	3.67636	0.0942003	0.491792	CBL-interacting protein kinase 15 [Triticum aestivum]
1568	TraesCS5B02G223900	2.21	up	13.1606	0.532731	2.74212	CBL-interacting protein kinase 16-like [Aegilops tauschii subsp. tauschii]
1569	TraesCS5A02G225300	2.84	up	4.90342	0.248753	2.02258	CBL-interacting protein kinase 16-like [Aegilops tauschii subsp. tauschii]
1570	TraesCS5D02G232600	3.79	up	7.89381	0.150713	2.4082	CBL-interacting protein kinase 16-like [Aegilops tauschii subsp. tauschii]
1571	TraesCS1B02G098700	2.83	up	2.51058	0.0621077	0.611069	CBL-interacting protein kinase 17-like [Aegilops tauschii subsp. tauschii]
1572	TraesCS3A02G305900	1.68	up	1.20973	0.61461	2.20963	CBL-interacting protein kinase 19 [Triticum aestivum]
1573	TraesCS2B02G175800	1.21	up	1.4935	0.708526	1.49956	CBL-interacting protein kinase 21-like [Aegilops tauschii subsp. tauschii]
1574	TraesCS7B02G275800	2.45	up	1.01231	1.16153	7.08825	CBL-interacting protein kinase 25-like [Aegilops tauschii subsp. tauschii]
1575	TraesCS5B02G223800	1.39	up	5.50252	0.467037	1.35993	CBL-interacting protein kinase 27 [Triticum aestivum]
1576	TraesCS2D02G107100	3.71	up	4.807	0.0606947	0.925571	CBL-interacting protein kinase 29 [Triticum aestivum]
1577	TraesCS2B02G124100	2.35	up	5.23022	0.520457	3.00231	CBL-interacting protein kinase 29-like [Aegilops tauschii subsp. tauschii]
1578	TraesCS2A02G106500	3.01	up	6.19501	0.177593	1.60008	CBL-interacting protein kinase 29-like [Aegilops tauschii subsp. tauschii]
1579	TraesCS5D02G387900	1.79	up	3.65406	0.5727	2.19685	CBL-interacting protein kinase 7-like [Aegilops tauschii subsp. tauschii]
1580	TraesCS7A02G295300	1.32	up	1.02434	0.756115	2.09715	CBS domain-containing protein CBSX1, chloroplastic-like isoform X3 [Aegilops tauschii subsp. tauschii]
1581	TraesCS6D02G218300	1.13	up	0.879802	1.37501	3.35729	CBS domain-containing protein CBSX5-like [Aegilops tauschii subsp. tauschii]
1582	TraesCS6B02G298800	5.53	up	1.11805	0.00555367	0.399288	CCD-B4 [Triticum aestivum]
1583	TraesCS4B02G162900	1.14	up	0.952928	0.280657	0.612842	CDK5RAP1-like protein [Aegilops tauschii subsp. tauschii]
1584	TraesCS4A02G158400	1.18	up	1.88596	0.617262	1.34734	CDK5RAP1-like protein [Aegilops tauschii subsp. tauschii]
1585	TraesCS4D02G153900	1.36	up	0.891066	0.260545	0.609338	CDK5RAP1-like protein [Aegilops tauschii subsp. tauschii]
1586	TraesCS1B02G183800	1.13	up	0.399563	0.249873	0.47282	CDT1-like protein a, chloroplastic [Aegilops tauschii subsp. tauschii]
1587	TraesCS1A02G167400	1.39	up	0.726336	0.332602	0.8989	CDT1-like protein a, chloroplastic [Aegilops tauschii subsp. tauschii]
1588	TraesCS1D02G173500	1.5	up	0.548563	0.36722	1.15617	CDT1-like protein a, chloroplastic [Aegilops tauschii subsp. tauschii]
1589	TraesCS5D02G193100	1.29	up	0.363734	0.199927	0.544119	cell division cycle 20.2, cofactor of APC complex-like [Aegilops tauschii subsp. tauschii]
1590	TraesCS5D02G280600	1.43	up	0.767983	0.435661	1.30424	cell division cycle 20.2, cofactor of APC complex-like [Aegilops tauschii subsp. tauschii]
1591	TraesCS6D02G246000	1.46	up	0.347411	0.372585	1.13319	cell division cycle 20.2, cofactor of APC complex-like [Aegilops tauschii subsp. tauschii]
1592	TraesCS6B02G296200	1.85	up	1.43625	0.78276	3.12904	cell division cycle 20.2, cofactor of APC complex-like [Aegilops tauschii subsp. tauschii]
1593	TraesCS4B02G046700	1.76	up	0.142541	0.226335	0.950598	cell division cycle-associated protein 7-like [Aegilops tauschii subsp. tauschii]
1594	TraesCS4D02G046500	2.81	up	0.276027	0.134896	1.11021	cell division cycle-associated protein 7-like [Aegilops tauschii subsp. tauschii]
1595	TraesCS4A02G267700	3.2	up	0.0719787	0.093994	1.01384	cell division cycle-associated protein 7-like [Aegilops tauschii subsp. tauschii]
1596	TraesCS2D02G292200	1.4	up	0.553498	0.299595	0.756641	cell division protein FtsZ homolog 2-1, chloroplastic-like [Aegilops tauschii subsp. tauschii]
1597	TraesCS7A02G161300	3.96	up	0.0380083	0.100749	1.99538	cell number regulator 9-like isoform X2 [Aegilops tauschii subsp. tauschii]
1598	TraesCS7B02G066300	5.6	up	0.195668	0.04088	2.34324	cell number regulator 9-like isoform X2 [Aegilops tauschii subsp. tauschii]
1599	TraesCS7A02G204500	2.9	up	0.623472	1.37665	11.5136	cellulase [Hordeum vulgare subsp. vulgare]
1600	TraesCS5D02G102600	2.73	up	0.12759	0.0256603	0.197154	cellulose synthase-like protein D4 [Aegilops tauschii subsp. tauschii]
1601	TraesCS6D02G267600	1.13	up	1.15313	0.895954	2.14956	cellulose synthase-like protein E2 [Aegilops tauschii subsp. tauschii]
1602	TraesCS6A02G286900	1.26	up	0.637076	0.590193	1.57803	cellulose synthase-like protein E2 [Aegilops tauschii subsp. tauschii]
1603	TraesCS2B02G318100	2.07	up	0.00229667	0.099539	0.404578	cellulose synthase-like protein H1 [Aegilops tauschii subsp. tauschii]
1604	TraesCS5A02G475600	3.12	up	0.532352	0.115384	1.13621	chalcone flavanone isomerase [Triticum aestivum]
1605	TraesCS7B02G462200	6.11	up	0.051068	0.01351	1.40667	chalcone synthase [Triticum aestivum]
1606	TraesCS5D02G489000	1.98	up	0.997524	0.247228	1.10222	chalcone--flavonone isomerase [Aegilops tauschii subsp. tauschii]
1607	TraesCS5B02G423000	1.88	up	0.304853	0.10066	0.41664	chaperone protein ClpB1-like [Aegilops tauschii subsp. tauschii]
1608	TraesCS7D02G516600	2.81	up	1.2678	0.147478	1.16963	chaperone protein dnaJ 11, chloroplastic-like [Aegilops tauschii subsp. tauschii]
1609	TraesCS7B02G445600	3.25	up	0.764542	0.127096	1.43083	chaperone protein dnaJ 11, chloroplastic-like [Aegilops tauschii subsp. tauschii]
1610	TraesCS7A02G529200	4.09	up	0.714915	0.0378463	0.796461	chaperone protein dnaJ 11, chloroplastic-like [Aegilops tauschii subsp. tauschii]
1611	TraesCS7D02G351300	1.14	up	9.4135	9.5219	23.5767	chitinase 1-like [Aegilops tauschii subsp. tauschii]
1612	TraesCS1D02G283900	2.49	up	8.28692	0.191732	1.27283	chitinase 1-like [Aegilops tauschii subsp. tauschii]
1613	TraesCS2B02G369000	1.77	up	5.90469	29.309	111.14	chitinase 5-like [Aegilops tauschii subsp. tauschii]
1614	TraesCS2A02G350700	2.07	up	2.0217	47.2948	221.602	chitinase 5-like [Aegilops tauschii subsp. tauschii]
1615	TraesCS2D02G348700	3.91	up	1.26753	11.3229	191.849	chitinase 5-like [Aegilops tauschii subsp. tauschii]
1616	TraesCS1D02G207100	6.04	up	0.00873033	0.042473	3.21332	chitinase 8-like [Aegilops tauschii subsp. tauschii]
1617	TraesCS5A02G272400	1.01	up	6.45939	1.44949	3.28421	chitinase-like protein 1 [Aegilops tauschii subsp. tauschii]
1618	TraesCS5B02G272600	1.09	up	5.03584	1.00824	2.3956	chitinase-like protein 1 [Aegilops tauschii subsp. tauschii]
1619	TraesCS2B02G326900	1.2	up	1.19414	0.595115	1.6846	chloride channel protein CLC-c-like [Aegilops tauschii subsp. tauschii]
1620	TraesCS2A02G309900	3.39	up	0.704545	0.0940353	1.07261	chloride channel protein CLC-c-like [Aegilops tauschii subsp. tauschii]
1621	TraesCS2D02G308100	4	up	1.45017	0.0423187	0.785026	chloride channel protein CLC-c-like [Aegilops tauschii subsp. tauschii]
1622	TraesCS5D02G357600	3.39	up	0.29626	0.199815	2.41975	chlorophyll a-b binding protein of LHCII type 1-like [Aegilops tauschii subsp. tauschii]
1623	TraesCS1D02G226100	1.69	up	1.17109	0.481467	1.82185	chlorophyll synthase, chloroplastic [Aegilops tauschii subsp. tauschii]
1624	TraesCS4B02G009600	4.25	up	0.77855	0.0880477	2.00287	chlorophyllase [Triticum aestivum]
1625	TraesCS7B02G196800	1.15	up	0.568693	0.225581	0.363903	chloroplast envelope membrane protein isoform X1 [Aegilops tauschii subsp. tauschii]
1626	TraesCS2A02G585800	1.13	up	0.515863	0.378003	0.907829	choline transporter-like protein 2 [Aegilops tauschii subsp. tauschii]
1627	TraesCS7D02G326000	2.21	up	0.904128	0.227626	0.817393	choline transporter-like protein 2 isoform X1 [Aegilops tauschii subsp. tauschii]
1628	TraesCS7A02G329100	1.58	up	0.482974	0.203181	0.675664	choline transporter-like protein 2 isoform X2 [Aegilops tauschii subsp. tauschii]
1629	TraesCS7B02G229800	1.94	up	0.531181	0.132437	0.57182	choline transporter-like protein 2 isoform X2 [Aegilops tauschii subsp. tauschii]
1630	TraesCS7D02G319800	1.54	up	0.135613	0.342706	0.760801	Chromatin assembly factor 1 subunit B [Triticum urartu]
1631	TraesCS4A02G090100	2.1	up	0.140899	0.448636	0.770588	chromosome transmission fidelity protein 18 homolog [Aegilops tauschii subsp. tauschii]
1632	TraesCS4B02G214100	2.92	up	0.0417553	0.126566	0.594505	chromosome transmission fidelity protein 18 homolog [Aegilops tauschii subsp. tauschii]
1633	TraesCS1D02G028400	11.07	up	1.06329	0	3.58991	CI2E [Hordeum vulgare subsp. vulgare]
1634	TraesCS6D02G162700	1.32	up	12.7988	2.03202	5.62049	cinnamate beta-D-glucosyltransferase-like [Aegilops tauschii subsp. tauschii]
1635	TraesCS6A02G173600	1.37	up	7.40953	2.77567	7.93791	cinnamate beta-D-glucosyltransferase-like [Aegilops tauschii subsp. tauschii]
1636	TraesCS5D02G486300	1.41	up	0.136054	0.355123	1.01163	cinnamoyl-CoA reductase 1 [Aegilops tauschii subsp. tauschii]
1637	TraesCS7B02G052700	9.78	up	11.0741	0	0.753254	cinnamoyl-CoA reductase 1-like [Aegilops tauschii subsp. tauschii]
1638	TraesCS7B02G298900	1.31	up	21.3175	5.61244	15.6322	cinnamoyl-CoA reductase 2-like [Aegilops tauschii subsp. tauschii]
1639	TraesCS3B02G259000	1.07	up	0.307949	0.416942	0.98563	cinnamoyl-CoA reductase-like SNL6 [Aegilops tauschii subsp. tauschii]
1640	TraesCS6B02G201600	1.89	up	4.64406	0.30694	1.49398	cinnamyl alcohol dehydrogenase [Triticum aestivum]
1641	TraesCS6D02G162800	2.55	up	2.83362	0.260277	1.60947	cinnamyl alcohol dehydrogenase [Triticum aestivum]
1642	TraesCS2D02G407600	2.97	up	0.815839	1.07137	9.43818	cis-zeatin O-glucosyltransferase 2-like [Aegilops tauschii subsp. tauschii]
1643	TraesCS2A02G410300	4.75	up	0.11265	0.103446	3.17317	cis-zeatin O-glucosyltransferase 2-like [Aegilops tauschii subsp. tauschii]
1644	TraesCS1D02G044400	2.72	up	0.0718507	0.183777	1.40821	citrate-binding protein-like [Aegilops tauschii subsp. tauschii]
1645	TraesCS2B02G451900	1.36	up	3.80725	1.47481	3.79966	citron Rho-interacting kinase-like [Aegilops tauschii subsp. tauschii]
1646	TraesCS2A02G430700	1.6	up	1.69736	0.623901	1.79003	citron Rho-interacting kinase-like [Aegilops tauschii subsp. tauschii]
1647	TraesCS2D02G428600	2.17	up	3.88955	0.689993	3.18052	citron Rho-interacting kinase-like [Aegilops tauschii subsp. tauschii]
1648	TraesCS4B02G008300	2.28	up	0.129747	0.248477	1.42216	class 2 transcription repressor beta subunit [Triticum aestivum]
1649	TraesCS4A02G306400	3.38	up	0.163702	0.141831	1.71757	class 2 transcription repressor beta subunit [Triticum aestivum]
1650	TraesCS3D02G110500	2.39	up	2.17271	0.261689	1.56835	clavaminate synthase-like protein At3g21360 [Aegilops tauschii subsp. tauschii]
1651	TraesCS3A02G108700	3.1	up	3.06752	0.343314	3.34991	clavaminate synthase-like protein At3g21360 [Aegilops tauschii subsp. tauschii]
1652	TraesCS5A02G358600	1.39	up	1.78015	0.412996	1.15895	Cleavage and polyadenylation specificity factor subunit 3-I [Triticum urartu]
1653	TraesCS3A02G479100	2.26	up	0.228766	0.062079	0.362642	CNL2 [Triticum monococcum subsp. monococcum]
1654	TraesCS4A02G268100	1.24	up	4.60613	1.25322	3.37017	coatomer subunit alpha-3 [Aegilops tauschii subsp. tauschii]
1655	TraesCS4B02G373400	1.57	up	3.77495	1.01248	3.30278	coatomer subunit alpha-3-like [Aegilops tauschii subsp. tauschii]
1656	TraesCS5A02G540800	1.59	up	2.47969	0.784823	2.61557	coatomer subunit alpha-3-like [Aegilops tauschii subsp. tauschii]
1657	TraesCS3A02G193200	2.34	up	2.26709	0.338635	1.92622	coatomer subunit beta-2-like [Aegilops tauschii subsp. tauschii]
1658	TraesCS5A02G392000	1.21	up	4.5068	1.53164	3.98142	COBRA-like protein 3 [Aegilops tauschii subsp. tauschii]
1659	TraesCS5D02G401900	1.29	up	6.27408	1.57815	4.44642	COBRA-like protein 3 [Aegilops tauschii subsp. tauschii]
1660	TraesCS5B02G396900	1.5	up	9.29862	1.73322	5.64123	COBRA-like protein 3 [Aegilops tauschii subsp. tauschii]
1661	TraesCS4A02G117100	1.5	up	12.2007	0.14049	0.45003	COBRA-like protein 7 [Aegilops tauschii subsp. tauschii]
1662	TraesCS4D02G188600	2.49	up	7.28068	0.086925	0.559311	COBRA-like protein 7 [Aegilops tauschii subsp. tauschii]
1663	TraesCS4B02G187300	2.64	up	15.9651	0.0772053	0.558272	COBRA-like protein 7 [Aegilops tauschii subsp. tauschii]
1664	TraesCS5A02G403600	1.98	up	4.20659	4.57147	20.0576	cold acclimation protein [Triticum aestivum]
1665	TraesCS6B02G273400	5.62	up	36.6095	0.124321	7.12735	cold acclimation protein WCOR410c [Triticum aestivum]
1666	TraesCS5B02G408300	3.58	up	2.95699	0.743874	11.2143	cold acclimation protein WCOR413 [Triticum aestivum]
1667	TraesCS1B02G432400	1.25	up	3.51055	0.784165	1.95854	cold-regulated 413 inner membrane protein 1, chloroplastic-like [Aegilops tauschii subsp. tauschii]
1668	TraesCS5A02G403700	1.27	up	5.22308	1.23029	2.83063	cold-regulated 413 plasma membrane protein 1-like [Aegilops tauschii subsp. tauschii]
1669	TraesCS5D02G413600	3.05	up	2.51814	1.00315	9.23268	cold-regulated 413 plasma membrane protein 1-like [Aegilops tauschii subsp. tauschii]
1670	TraesCS2D02G460800	2.21	up	0.387415	2.42126	12.551	cold-responsive protein [Triticum aestivum]
1671	TraesCS5A02G223800	1.09	up	0.284494	0.332143	0.771726	Coleoptile phototropism protein 1 [Triticum urartu]
1672	TraesCS1B02G439800	1.25	up	2.63083	2.12247	5.21188	common plant regulatory factor 1-like [Aegilops tauschii subsp. tauschii]
1673	TraesCS1D02G417100	1.44	up	3.66072	2.67128	8.38046	common plant regulatory factor 1-like [Aegilops tauschii subsp. tauschii]
1674	TraesCS2D02G204900	1.24	up	0.716811	0.232876	0.619693	COMPASS-like H3K4 histone methylase component WDR5B [Aegilops tauschii subsp. tauschii]
1675	TraesCS2D02G132100	2.06	up	0.123763	0.0970273	0.585453	condensin complex subunit 1 [Aegilops tauschii subsp. tauschii]
1676	TraesCS2B02G152100	6.24	up	0.0427497	0.006752	0.986797	condensin complex subunit 1 [Aegilops tauschii subsp. tauschii]
1677	TraesCS2A02G129900	3.6	up	0.0758413	0.0324277	0.522843	Condensin complex subunit 1 [Triticum urartu]
1678	TraesCS6D02G290500	1.83	up	0.180232	0.237036	0.610573	condensin complex subunit 2-like [Aegilops tauschii subsp. tauschii]
1679	TraesCS5A02G480000	2.1	up	0.282272	0.151404	0.832902	condensin-2 complex subunit D3 isoform X2 [Aegilops tauschii subsp. tauschii]
1680	TraesCS3B02G018800	1.33	up	1.00094	0.498123	1.40528	conserved hypothetical protein, expressed [Triticum aestivum]
1681	TraesCS3A02G025300	2.1	up	5.32917	2.58354	12.463	conserved hypothetical protein, expressed [Triticum aestivum]
1682	TraesCS3B02G302400	1.47	up	0.541793	0.268803	0.85932	conserved hypothetical protein, expressed [Triticum aestivum]
1683	TraesCS3A02G368600	2.02	up	0.181941	0.0653953	0.29399	conserved hypothetical protein, expressed [Triticum aestivum]
1684	TraesCS3A02G319900	1.21	up	2.63565	0.922887	2.90572	conserved oligomeric Golgi complex subunit 1 [Aegilops tauschii subsp. tauschii]
1685	TraesCS3D02G311800	1.9	up	1.37184	0.389808	1.63675	conserved oligomeric Golgi complex subunit 1 [Aegilops tauschii subsp. tauschii]
1686	TraesCS3D02G448100	1.83	up	0.663075	0.259625	1.02787	conserved oligomeric Golgi complex subunit 4 [Aegilops tauschii subsp. tauschii]
1687	TraesCS4D02G248500	1.04	up	1.9994	0.728678	1.63064	conserved oligomeric Golgi complex subunit 6-like [Aegilops tauschii subsp. tauschii]
1688	TraesCS4A02G062100	1.93	up	3.18203	0.8602	3.77543	conserved oligomeric Golgi complex subunit 6-like [Aegilops tauschii subsp. tauschii]
1689	TraesCS7A02G470900	1.01	up	1.61735	0.767927	1.56339	conserved oligomeric Golgi complex subunit 7 [Aegilops tauschii subsp. tauschii]
1690	TraesCS2B02G313200	2.24	up	0.494531	0.23724	1.27552	copper transporter 6-like [Aegilops tauschii subsp. tauschii]
1691	TraesCS7B02G382300	1.04	up	1.05849	0.311469	0.711156	copper-transporting ATPase RAN1-like [Aegilops tauschii subsp. tauschii]
1692	TraesCS1B02G288100	1.79	up	2.56308	1.12717	4.48049	coronatine insensitive 1-like protein [Triticum aestivum]
1693	TraesCS1A02G279100	1.83	up	2.37919	1.27109	5.40493	coronatine insensitive 1-like protein [Triticum aestivum]
1694	TraesCS3D02G360400	1.4	up	2.9381	2.06866	7.21629	coronatine-insensitive protein homolog 1a [Aegilops tauschii subsp. tauschii]
1695	TraesCS3A02G367500	1.42	up	4.05717	3.67696	11.4674	coronatine-insensitive protein homolog 1a [Aegilops tauschii subsp. tauschii]
1696	TraesCS1D02G278400	2.82	up	1.28304	0.453476	3.5121	coronatine-insensitive protein homolog 1b [Aegilops tauschii subsp. tauschii]
1697	TraesCS4A02G091200	1.02	up	2.17731	1.7647	4.02835	coronatine-insensitive protein homolog 2 [Aegilops tauschii subsp. tauschii]
1698	TraesCS4D02G028100	1.85	up	1.468	0.480115	1.93631	costars family protein [Aegilops tauschii subsp. tauschii]
1699	TraesCS6B02G437900	1.26	up	1.32646	0.271864	0.726615	coumaroyl-CoA:anthocyanidin 3-O-glucoside-6&apos;&apos;-O-coumaroyltransferase 2-like [Aegilops tauschii subsp. tauschii]
1700	TraesCS2B02G346500	1.74	up	0.106758	0.050208	0.378768	CRM-domain containing factor CFM2, chloroplastic [Aegilops tauschii subsp. tauschii]
1701	TraesCS2B02G543100	2.65	up	0.539425	0.432143	1.86979	crossover junction endonuclease EME1-like [Aegilops tauschii subsp. tauschii]
1702	TraesCS2A02G514800	3.84	up	0.0832477	0.0543477	1.01416	crossover junction endonuclease EME1-like [Aegilops tauschii subsp. tauschii]
1703	TraesCS1D02G290500	1.77	up	0.414243	0.12955	0.534103	CTD nuclear envelope phosphatase 1 homolog [Aegilops tauschii subsp. tauschii]
1704	TraesCS4D02G315500	2.87	up	0.411238	0.160563	0.980384	C-terminal binding protein AN-like [Aegilops tauschii subsp. tauschii]
1705	TraesCS3A02G222100	1.03	up	2.0226	1.25211	2.80212	CTP synthase [Triticum urartu]
1706	TraesCS3D02G237100	3.5	up	0.09868	0.032587	0.454496	CTP synthase-like [Aegilops tauschii subsp. tauschii]
1707	TraesCS6D02G285800	1.2	up	5.8414	1.89363	4.85153	cullin-3A-like [Aegilops tauschii subsp. tauschii]
1708	TraesCS4A02G007600	1.74	up	0.222092	0.276603	1.06811	cyanate hydratase-like [Aegilops tauschii subsp. tauschii]
1709	TraesCS7A02G450200	1.02	up	2.1693	4.0875	9.28668	cyanidin 3-O-rutinoside 5-O-glucosyltransferase-like [Aegilops tauschii subsp. tauschii]
1710	TraesCS7D02G439400	1.17	up	1.72345	0.366374	0.927914	cyanidin 3-O-rutinoside 5-O-glucosyltransferase-like [Aegilops tauschii subsp. tauschii]
1711	TraesCS7B02G350000	1.41	up	1.72231	0.956303	2.84357	cyanidin 3-O-rutinoside 5-O-glucosyltransferase-like [Aegilops tauschii subsp. tauschii]
1712	TraesCS7B02G349900	1.46	up	1.57196	0.425999	1.32989	cyanidin 3-O-rutinoside 5-O-glucosyltransferase-like [Aegilops tauschii subsp. tauschii]
1713	TraesCS2D02G100300	2.58	up	0.0787993	0.106235	0.717856	cyclic dof factor 1-like isoform X1 [Aegilops tauschii subsp. tauschii]
1714	TraesCS2B02G118000	2.62	up	0.172324	0.0761447	0.550147	cyclic dof factor 1-like isoform X1 [Aegilops tauschii subsp. tauschii]
1715	TraesCS2A02G100800	3.43	up	0.131079	0.063557	0.782044	cyclic dof factor 1-like isoform X1 [Aegilops tauschii subsp. tauschii]
1716	TraesCS3D02G185500	1.94	up	0.271561	0.171669	0.742931	cyclic dof factor 2-like [Aegilops tauschii subsp. tauschii]
1717	TraesCS6B02G345300	1.49	up	4.19866	0.692452	2.1275	cyclin D2 [Triticum aestivum]
1718	TraesCS6A02G314900	1.06	up	3.12389	0.648608	1.43735	cyclin-D3-1-like [Aegilops tauschii subsp. tauschii]
1719	TraesCS5A02G161000	2.98	up	0.0682863	0.117018	1.08076	cyclin-D3-2-like [Aegilops tauschii subsp. tauschii]
1720	TraesCS5D02G165900	3.14	up	0.0527297	0.0700863	0.698606	cyclin-D3-2-like [Aegilops tauschii subsp. tauschii]
1721	TraesCS5B02G158400	3.89	up	0.143142	0.0711497	1.23417	cyclin-D3-2-like [Aegilops tauschii subsp. tauschii]
1722	TraesCS5A02G246800	1.28	up	1.50958	0.969335	2.7704	Cyclin-D4-1 [Triticum urartu]
1723	TraesCS5D02G253200	3.31	up	0.507998	0.100176	1.14581	cyclin-D4-1-like [Aegilops tauschii subsp. tauschii]
1724	TraesCS7D02G173100	1.65	up	0.296461	0.290516	1.01953	cyclin-dependent kinase inhibitor 1-like isoform X2 [Aegilops tauschii subsp. tauschii]
1725	TraesCS6A02G111300	1.07	up	1.19683	0.394329	0.938833	Cycloartenol synthase [Triticum urartu]
1726	TraesCS4B02G340700	1.14	up	0.577451	0.3778	0.937404	cycloartenol-C-24-methyltransferase 1 isoform X2 [Aegilops tauschii subsp. tauschii]
1727	TraesCS5B02G208100	2.49	up	8.04572	1.16403	7.29304	cysteine endopeptidase EP gamma [Secale cereale x Triticum turgidum subsp. durum]
1728	TraesCS5B02G138300	1.33	up	0.217149	0.20547	0.625442	cysteine protease XCP1-like [Aegilops tauschii subsp. tauschii]
1729	TraesCS3A02G412900	4.89	up	0	0.136563	4.68994	cysteine proteinase [Triticum aestivum]
1730	TraesCS5D02G332200	1.25	up	17.4369	11.8941	31.5319	cysteine proteinase 1-like [Aegilops tauschii subsp. tauschii]
1731	TraesCS3A02G413200	1.38	up	0.0385937	7.01562	20.2977	cysteine proteinase EP-B 2 [Aegilops tauschii subsp. tauschii]
1732	TraesCS3A02G413100	1.96	up	0	0.27288	1.21671	cysteine proteinase EP-B 2 [Aegilops tauschii subsp. tauschii]
1733	TraesCS3D02G407700	2.11	up	0.012169	5.11105	24.7395	cysteine proteinase EP-B 2 [Aegilops tauschii subsp. tauschii]
1734	TraesCS3A02G413000	3.81	up	0.00623933	0.250034	3.98102	cysteine proteinase EP-B 2 [Aegilops tauschii subsp. tauschii]
1735	TraesCS3D02G407600	3.15	up	0.067753	1.06629	10.5703	cysteine proteinase EP-B 2-like [Aegilops tauschii subsp. tauschii]
1736	TraesCS3A02G421000	2.2	up	46.1083	32.0769	165.181	cysteine proteinase inhibitor 4-like [Aegilops tauschii subsp. tauschii]
1737	TraesCS3B02G456800	2.92	up	1.15923	0.328971	2.9124	cysteine proteinase inhibitor 4-like [Aegilops tauschii subsp. tauschii]
1738	TraesCS3D02G416500	3.56	up	75.4889	14.3798	189.195	cysteine proteinase inhibitor 4-like [Aegilops tauschii subsp. tauschii]
1739	TraesCS3D02G416700	4.15	up	15.1643	1.70445	34.0421	cysteine proteinase inhibitor 4-like [Aegilops tauschii subsp. tauschii]
1740	TraesCS3B02G456600	4.17	up	0.762058	0.137949	3.13393	cysteine proteinase inhibitor 4-like [Aegilops tauschii subsp. tauschii]
1741	TraesCS3B02G456700	3.74	up	26.9701	5.90096	88.4458	cysteine proteinase inhibitor TrcC-6 [Secale cereale x Triticum aestivum]
1742	TraesCS7D02G096800	1.19	up	0.373341	0.317305	0.811351	cysteine synthase-like [Aegilops tauschii subsp. tauschii]
1743	TraesCS7A02G171900	1.57	up	0.97469	0.682376	2.27332	cystinosin homolog isoform X2 [Aegilops tauschii subsp. tauschii]
1744	TraesCS3A02G249300	1.73	up	5.96405	0.913843	3.38917	cytidine deaminase 1 [Aegilops tauschii subsp. tauschii]
1745	TraesCS2B02G370200	2.26	up	1.66232	0.0908487	0.541735	cytochrome b561 and DOMON domain-containing protein At3g07570-like [Aegilops tauschii subsp. tauschii]
1746	TraesCS2A02G352000	2.28	up	2.03305	0.0983597	0.497492	cytochrome b561 and DOMON domain-containing protein At3g07570-like [Aegilops tauschii subsp. tauschii]
1747	TraesCS2D02G350200	2.62	up	1.05037	0.103429	0.721462	cytochrome b561 and DOMON domain-containing protein At3g07570-like [Aegilops tauschii subsp. tauschii]
1748	TraesCS7A02G255600	1.14	up	9.36593	0.575127	1.39753	cytochrome b561 and DOMON domain-containing protein At4g12980-like [Aegilops tauschii subsp. tauschii]
1749	TraesCS4A02G044000	2.77	up	1.20983	0.060086	0.495608	cytochrome b561 and DOMON domain-containing protein At4g12980-like [Aegilops tauschii subsp. tauschii]
1750	TraesCS4D02G265000	4.05	up	3.70986	0.0393567	0.754828	cytochrome b561 and DOMON domain-containing protein At4g12980-like [Aegilops tauschii subsp. tauschii]
1751	TraesCS2D02G214700	1.81	up	1.97449	0.287534	0.798746	cytochrome b6-f complex iron-sulfur subunit, chloroplastic [Aegilops tauschii subsp. tauschii]
1752	TraesCS2A02G207900	2.32	up	3.25908	0.288038	1.40016	cytochrome b6-f complex iron-sulfur subunit, chloroplastic [Aegilops tauschii subsp. tauschii]
1753	TraesCS6A02G202900	11.48	up	0.421721	0	2.52541	cytochrome b-c1 complex subunit Rieske, mitochondrial-like [Aegilops tauschii subsp. tauschii]
1754	TraesCS5A02G272300	1.09	up	4.59203	1.02784	2.46018	cytochrome c heme attachment protein, partial (chloroplast) [Aegilops searsii]
1755	TraesCS7B02G175500	1.05	up	5.86768	2.82131	6.47188	cytochrome c1-2, heme protein, mitochondrial [Aegilops tauschii subsp. tauschii]
1756	TraesCS1A02G310500	1.14	up	5.83506	1.46412	3.55077	cytochrome P450 [Triticum aestivum]
1757	TraesCS1A02G348800	1.25	up	0.354199	0.640504	1.8278	cytochrome P450 [Triticum aestivum]
1758	TraesCS2B02G177300	4.6	up	2.7901	0.0526167	1.59491	cytochrome P450 [Triticum aestivum]
1759	TraesCS5B02G007000	5.19	up	0.412211	0.97298	39.589	cytochrome P450 [Triticum aestivum]
1760	TraesCS5D02G014200	5.42	up	0.149352	0.358992	17.233	cytochrome P450 [Triticum aestivum]
1761	TraesCS2B02G416700	1.2	up	4.12009	0.221972	0.590835	cytochrome P450 704C1-like [Aegilops tauschii subsp. tauschii]
1762	TraesCS2D02G396300	2.45	up	5.89713	0.094752	0.624926	cytochrome P450 704C1-like [Aegilops tauschii subsp. tauschii]
1763	TraesCS3D02G084600	2.46	up	11.3236	0.155702	0.983852	cytochrome P450 704C1-like [Aegilops tauschii subsp. tauschii]
1764	TraesCS7D02G155300	1.05	up	0.666419	1.55272	3.59472	cytochrome P450 709B1-like [Aegilops tauschii subsp. tauschii]
1765	TraesCS2A02G152400	1.11	up	5.5143	0.266232	0.682394	cytochrome P450 709B1-like [Aegilops tauschii subsp. tauschii]
1766	TraesCS7A02G155000	2.2	up	0.14627	0.799268	4.07974	cytochrome P450 709B1-like [Aegilops tauschii subsp. tauschii]
1767	TraesCS2D02G157800	2.85	up	3.16277	0.042607	0.378349	cytochrome P450 709B1-like [Aegilops tauschii subsp. tauschii]
1768	TraesCS2D02G157600	4.61	up	1.5516	0.0217303	0.699182	cytochrome P450 709B1-like [Aegilops tauschii subsp. tauschii]
1769	TraesCS2B02G177500	5.94	up	1.76787	0.006029	0.562714	cytochrome P450 709B1-like [Aegilops tauschii subsp. tauschii]
1770	TraesCS3A02G021900	1.77	up	5.96761	1.35702	5.13842	cytochrome P450 709B1-like [Aegilops tauschii subsp. tauschii]
1771	TraesCS7B02G059100	1.68	up	0.0524617	0.539763	1.94425	cytochrome P450 709B2-like [Aegilops tauschii subsp. tauschii]
1772	TraesCS4B02G398800	2.21	up	0.250938	0.300229	1.56693	cytochrome P450 710A1-like [Aegilops tauschii subsp. tauschii]
1773	TraesCS2B02G121000	1.26	up	1.56564	0.744526	2.01741	cytochrome P450 714B1-like [Aegilops tauschii subsp. tauschii]
1774	TraesCS5D02G402500	1.77	up	0.137744	0.115278	0.457139	cytochrome P450 71A1-like [Aegilops tauschii subsp. tauschii]
1775	TraesCS5D02G323800	1.79	up	0.307865	0.549958	2.11462	cytochrome P450 71A1-like [Aegilops tauschii subsp. tauschii]
1776	TraesCS5B02G318100	2.75	up	1.34567	0.068997	0.544584	cytochrome P450 71A1-like [Aegilops tauschii subsp. tauschii]
1777	TraesCS6B02G125800	4.47	up	2.17662	0.039674	1.02226	cytochrome P450 71A1-like [Aegilops tauschii subsp. tauschii]
1778	TraesCS6A02G097400	7.27	up	2.67524	0.00302767	0.78572	cytochrome P450 71A1-like [Aegilops tauschii subsp. tauschii]
1779	TraesCS6D02G085100	10.71	up	7.60979	0	1.06029	cytochrome P450 71A1-like [Aegilops tauschii subsp. tauschii]
1780	TraesCS2A02G325100	2.87	up	4.21092	0.279821	2.30012	cytochrome P450 71A9-like [Aegilops tauschii subsp. tauschii]
1781	TraesCS7B02G349000	1.72	up	0.432452	1.34793	4.82149	cytochrome P450 72A15-like [Aegilops tauschii subsp. tauschii]
1782	TraesCS4D02G202800	1.99	up	0.326567	0.104061	0.473346	cytochrome P450 72A15-like [Aegilops tauschii subsp. tauschii]
1783	TraesCS7A02G373100	4.09	up	5.68238	0.0239763	0.465464	cytochrome P450 734A4-like [Aegilops tauschii subsp. tauschii]
1784	TraesCS6D02G057800	10.44	up	0.2789	0	1.05663	cytochrome P450 76M5-like [Aegilops tauschii subsp. tauschii]
1785	TraesCS7D02G444200	1.23	up	0.936714	0.207523	0.547714	cytochrome P450 77A3 [Aegilops tauschii subsp. tauschii]
1786	TraesCS7A02G455300	1.99	up	1.49401	0.242046	1.07414	cytochrome P450 77A3 [Aegilops tauschii subsp. tauschii]
1787	TraesCS7B02G355700	2.04	up	0.792153	0.143615	0.661176	cytochrome P450 77A3 [Aegilops tauschii subsp. tauschii]
1788	TraesCS2D02G290300	1.28	up	0.208099	0.323016	0.870475	cytochrome P450 77A4-like [Aegilops tauschii subsp. tauschii]
1789	TraesCS2D02G183000	12.68	up	0.019376	0	3.7623	cytochrome P450 78A5-like [Aegilops tauschii subsp. tauschii]
1790	TraesCS1B02G024000	2.57	up	0.649264	0.158695	1.07284	cytochrome P450 84A1-like [Aegilops tauschii subsp. tauschii]
1791	TraesCS1D02G176400	2.81	up	2.76177	0.116192	0.925328	cytochrome P450 84A1-like [Aegilops tauschii subsp. tauschii]
1792	TraesCS1B02G202400	3.49	up	1.74472	0.0579227	0.77889	cytochrome P450 84A1-like [Aegilops tauschii subsp. tauschii]
1793	TraesCS2A02G013000	1.51	up	0.0605663	0.191115	0.6409	Cytochrome P450 85A1 [Triticum urartu]
1794	TraesCS1D02G200600	2.5	up	0.0453003	0.023173	0.147642	cytochrome P450 85A1-like [Aegilops tauschii subsp. tauschii]
1795	TraesCS4B02G342000	2.72	up	6.26804	0.107095	0.813164	cytochrome P450 86B1-like [Aegilops tauschii subsp. tauschii]
1796	TraesCS5A02G511100	3.79	up	12.2471	0.0501167	0.848856	cytochrome P450 86B1-like [Aegilops tauschii subsp. tauschii]
1797	TraesCS2B02G593300	4.39	up	0.00487233	0.0215173	0.599373	cytochrome P450 86B1-like [Aegilops tauschii subsp. tauschii]
1798	TraesCS4D02G337500	4.57	up	6.09241	0.0804673	2.23364	cytochrome P450 86B1-like [Aegilops tauschii subsp. tauschii]
1799	TraesCS7B02G175200	1.61	up	2.2227	0.962856	3.28482	cytochrome P450 89A2-like [Aegilops tauschii subsp. tauschii]
1800	TraesCS1D02G175700	2.14	up	2.30236	0.0974607	0.493623	cytochrome P450 89A2-like [Aegilops tauschii subsp. tauschii]
1801	TraesCS1D02G175500	2.41	up	4.88576	0.156186	0.936766	cytochrome P450 89A2-like [Aegilops tauschii subsp. tauschii]
1802	TraesCS7A02G277500	3.38	up	3.07902	0.0700923	0.861415	cytochrome P450 89A2-like [Aegilops tauschii subsp. tauschii]
1803	TraesCS1B02G203000	4.45	up	2.05614	0.0375577	0.973766	cytochrome P450 89A2-like [Aegilops tauschii subsp. tauschii]
1804	TraesCS3D02G106100	2.02	up	0.695889	0.430836	1.79617	cytochrome P450 90D2-like [Aegilops tauschii subsp. tauschii]
1805	TraesCS7A02G339900	2.08	up	0.196489	0.0887217	0.430743	cytochrome P450 93A3-like [Aegilops tauschii subsp. tauschii]
1806	TraesCS7B02G251600	2.79	up	1.22112	0.828378	6.35383	cytochrome P450 93A3-like [Aegilops tauschii subsp. tauschii]
1807	TraesCS1B02G251600	5.65	up	0.302996	0.00426133	0.411793	cytochrome P450 94A2-like [Aegilops tauschii subsp. tauschii]
1808	TraesCS5A02G137400	1.04	up	0.128072	0.379178	0.870054	cytochrome P450 94B3-like [Aegilops tauschii subsp. tauschii]
1809	TraesCS3A02G371200	1.26	up	1.05821	0.576032	1.53977	cytochrome P450 94C1-like [Aegilops tauschii subsp. tauschii]
1810	TraesCS1B02G321800	1.01	up	3.97859	1.3181	2.79918	cytochrome P450 98A1 [Aegilops tauschii subsp. tauschii]
1811	TraesCS2A02G175700	2.2	up	0.23888	1.1998	6.15563	cytochrome P450 CYP78A5-B [Triticum aestivum]
1812	TraesCS2B02G201900	2.69	up	0.40925	0.537784	3.85847	cytochrome P450 CYP78A5-B [Triticum aestivum]
1813	TraesCS4A02G097500	4.32	up	0.0736937	0.21132	4.80091	cytochrome P450 monooxygenase CYP71C subfamily [Secale cereale]
1814	TraesCS2A02G378300	1.37	up	0.754159	0.177566	0.565315	cytokinin dehydrogenase 8-like [Aegilops tauschii subsp. tauschii]
1815	TraesCS7B02G455000	1.86	up	0.637814	0.0899597	0.366142	cytokinin oxidase/dehydrogenase 3 [Triticum aestivum]
1816	TraesCS1B02G172400	1.25	up	29.6256	11.222	29.6085	cytosolic malate dehydrogenase [Triticum aestivum]
1817	TraesCS2B02G568200	4.4	up	0.121997	0.026512	0.742274	cytosolic sulfotransferase 15-like [Aegilops tauschii subsp. tauschii]
1818	TraesCS4B02G134200	1.01	up	0.885309	0.397976	0.518361	DDT domain-containing protein PTM-like [Aegilops tauschii subsp. tauschii]
1819	TraesCS3A02G130200	1.52	up	3.6657	1.33327	4.33944	DEAD-box ATP-dependent RNA helicase 14-like isoform X2 [Aegilops tauschii subsp. tauschii]
1820	TraesCS3D02G131100	1.34	up	3.51081	1.62713	4.75126	DEAD-box ATP-dependent RNA helicase 14-like isoform X3 [Aegilops tauschii subsp. tauschii]
1821	TraesCS1A02G030500	1.12	up	3.4595	1.49132	3.12912	DEAD-box ATP-dependent RNA helicase 17 [Aegilops tauschii subsp. tauschii]
1822	TraesCS3A02G222700	1.17	up	0.422149	0.694745	1.37637	DEAD-box ATP-dependent RNA helicase 25-like [Aegilops tauschii subsp. tauschii]
1823	TraesCS5D02G385400	1.06	up	2.59256	0.757713	1.75336	DEAD-box ATP-dependent RNA helicase 28 [Aegilops tauschii subsp. tauschii]
1824	TraesCS5B02G504900	1.6	up	2.64005	2.05921	7.50608	DEAD-box ATP-dependent RNA helicase 3, chloroplastic [Aegilops tauschii subsp. tauschii]
1825	TraesCS6D02G216300	2	up	0.478195	0.139379	0.637426	DEAD-box ATP-dependent RNA helicase 47A [Sorghum bicolor]
1826	TraesCS6A02G234000	2.46	up	0.902035	0.211835	1.3088	DEAD-box ATP-dependent RNA helicase 47B [Triticum urartu]
1827	TraesCS4D02G359000	1.56	up	0.648388	0.251992	0.681894	DEAD-box ATP-dependent RNA helicase 50-like [Aegilops tauschii subsp. tauschii]
1828	TraesCS3B02G568500	1.66	up	1.01835	0.240074	1.00978	DEAD-box ATP-dependent RNA helicase 50-like [Aegilops tauschii subsp. tauschii]
1829	TraesCS5A02G548800	2.23	up	1.29364	0.316929	1.42274	DEAD-box ATP-dependent RNA helicase 50-like [Aegilops tauschii subsp. tauschii]
1830	TraesCS3D02G435300	4.08	up	0.128351	0.0972	1.9695	defensin [Triticum aestivum]
1831	TraesCS1A02G013600	3.53	up	0.145793	0.257099	3.41686	defensin [Triticum aestivum]
1832	TraesCS4B02G324100	1.19	up	10.6729	7.38655	18.7899	defensin Ec-AMP-D2-like [Aegilops tauschii subsp. tauschii]
1833	TraesCS7B02G244000	1.01	up	40.7603	45.8041	102.763	defensin Tk-AMP-D2 [Aegilops tauschii subsp. tauschii]
1834	TraesCS1D02G012100	1.24	up	49.0219	19.1501	50.5586	defensin Tk-AMP-D2 [Aegilops tauschii subsp. tauschii]
1835	TraesCS1B02G018100	1.74	up	20.381	9.52653	35.383	defensin Tk-AMP-D2 [Aegilops tauschii subsp. tauschii]
1836	TraesCS1D02G012000	2.14	up	39.2501	19.9438	98.2464	defensin Tm-AMP-D1.2-like [Aegilops tauschii subsp. tauschii]
1837	TraesCS2A02G514300	1.41	up	1.84268	1.18733	3.54404	dehydration responsive element binding protein [Triticum aestivum]
1838	TraesCS4A02G035400	2.31	up	1.71624	0.139984	0.801393	dehydration responsive element binding protein [Triticum aestivum]
1839	TraesCS7D02G052500	3.57	up	1.98939	0.1696	2.40149	dehydration-responsive element-binding protein 1C-like [Aegilops tauschii subsp. tauschii]
1840	TraesCS1D02G244500	1.08	up	18.4481	6.25024	14.6491	dehydration-responsive element-binding protein 2C-like [Aegilops tauschii subsp. tauschii]
1841	TraesCS5B02G426700	2.99	up	7.54799	2.40899	21.2999	dehydrin [Triticum turgidum subsp. durum]
1842	TraesCS5A02G424700	3.61	up	4.16153	1.84605	25.1378	dehydrin [Triticum turgidum subsp. durum]
1843	TraesCS5B02G426800	1.69	up	68.1803	81.3761	291.475	dehydrin 1 [Aegilops umbellulata]
1844	TraesCS5B02G372200	1.65	up	30.3626	3.95199	13.7848	dehydrin DHN1 [Aegilops tauschii subsp. tauschii]
1845	TraesCS5B02G372100	1.89	up	11.309	8.18226	33.5687	dehydrin DHN2 [Aegilops tauschii subsp. tauschii]
1846	TraesCS5A02G369800	2.32	up	7.23194	9.04475	49.9013	dehydrin DHN2 [Aegilops tauschii subsp. tauschii]
1847	TraesCS6A02G350600	9.33	up	1.27165	0.00644833	8.41688	Dehydrin DHN3 [Triticum urartu]
1848	TraesCS6D02G333000	1.68	up	12.0007	18.508	66.2504	dehydrin DHN3 isoform X1 [Aegilops tauschii subsp. tauschii]
1849	TraesCS6D02G333600	3.09	up	9.50836	4.63136	44.1229	dehydrin DHN3-like [Aegilops tauschii subsp. tauschii]
1850	TraesCS6A02G350900	9.09	up	0.124827	0	1.02234	dehydrin DHN3-like [Aegilops tauschii subsp. tauschii]
1851	TraesCS4D02G063100	1.23	up	97.1733	70.1081	183.357	dehydrin DHN4-like [Aegilops tauschii subsp. tauschii]
1852	TraesCS4A02G250900	1.69	up	106.106	52.151	187.567	dehydrin DHN4-like [Aegilops tauschii subsp. tauschii]
1853	TraesCS5A02G424800	2.74	up	26.6928	5.85454	43.5974	Dehydrin Rab15 [Triticum urartu]
1854	TraesCS5D02G433200	1.91	up	26.9968	14.896	62.1391	dehydrin Rab15-like [Aegilops tauschii subsp. tauschii]
1855	TraesCS6A02G350700	4.16	up	7.73761	0.336869	6.7669	dehydrin WZY2 [Triticum aestivum]
1856	TraesCS6B02G383600	2.01	up	3.41759	5.63496	23.8925	dehydrin-/LEA group 2-like protein [Thinopyrum elongatum]
1857	TraesCSU02G131100	2.58	up	0.0397647	0.166475	1.14623	dehydrodolichyl diphosphate synthase 2-like [Aegilops tauschii subsp. tauschii]
1858	TraesCS4B02G263000	1.22	up	0.651784	0.646897	1.48105	dehydrodolichyl diphosphate synthase complex subunit NUS1-like isoform X2 [Aegilops tauschii subsp. tauschii]
1859	TraesCS1B02G290600	1.08	up	9.6893	3.5969	8.50759	delta 1-pyrroline-5-carboxylate synthetase [Triticum aestivum]
1860	TraesCS1A02G281400	1.58	up	8.25397	2.847	9.54172	delta 1-pyrroline-5-carboxylate synthetase [Triticum aestivum]
1861	TraesCS7B02G243000	3.72	up	2.32278	0.292749	4.38923	delta tonoplast intrinsic protein TIP2;2 [Triticum aestivum]
1862	TraesCS7A02G331300	2.09	up	14.3549	1.57933	7.49274	delta tonoplast intrinsic protein TIP2;3 [Triticum aestivum]
1863	TraesCS7D02G550700	1.37	up	9.7103	5.82492	15.9918	delta(24)-sterol reductase [Aegilops tauschii subsp. tauschii]
1864	TraesCS3D02G041900	1.06	up	4.18833	4.5333	10.6465	delta(7)-sterol-C5(6)-desaturase-like [Aegilops tauschii subsp. tauschii]
1865	TraesCS5A02G186200	1.34	up	0.600214	1.16991	3.30264	delta(8)-fatty-acid desaturase 2-like [Aegilops tauschii subsp. tauschii]
1866	TraesCS1D02G280700	2.19	up	8.38526	2.30199	11.5956	delta1-pyrroline-5-carboxylate synthetase [Triticum aestivum]
1867	TraesCS2B02G562300	2.03	up	1.33332	0.252794	0.91255	DGK [Triticum aestivum]
1868	TraesCS2D02G534600	1.95	up	3.34925	0.227841	1.05034	diacylglycerol kinase 5-like [Aegilops tauschii subsp. tauschii]
1869	TraesCS2B02G066000	2.49	up	0.05725	0.458211	2.77091	DIBOA-glucoside dioxygenase BX6-like [Aegilops tauschii subsp. tauschii]
1870	TraesCS7D02G432800	4.52	up	16.9685	0.0641787	1.80221	DIBOA-glucoside dioxygenase BX6-like [Aegilops tauschii subsp. tauschii]
1871	TraesCSU02G024200	4.79	up	0.058334	0.014703	0.765885	DIBOA-glucoside dioxygenase BX6-like [Aegilops tauschii subsp. tauschii]
1872	TraesCS5A02G100600	1.03	up	0.468474	0.561247	1.26963	dicarboxylate transporter 1, chloroplastic [Aegilops tauschii subsp. tauschii]
1873	TraesCS5D02G113100	1.46	up	0.900218	0.64164	2.04011	dicarboxylate transporter 1, chloroplastic [Aegilops tauschii subsp. tauschii]
1874	TraesCS5D02G024600	1.85	up	1.92018	0.686465	2.74912	dihydroceramide fatty acyl 2-hydroxylase FAH1-like [Aegilops tauschii subsp. tauschii]
1875	TraesCS7A02G396100	1.59	up	1.07973	1.39011	4.61975	Dihydroflavonol-4-reductase [Triticum urartu]
1876	TraesCS1B02G084700	1.83	up	0.720481	0.159787	0.637616	dihydrolipoyl dehydrogenase 1, mitochondrial-like [Aegilops tauschii subsp. tauschii]
1877	TraesCS5A02G476700	1.66	up	0.617215	0.918998	2.56121	dihydrolipoyllysine-residue acetyltransferase component 4 of pyruvate dehydrogenase complex, chloroplastic-like [Aegilops tauschii subsp. tauschii]
1878	TraesCS5D02G126000	1.68	up	0.886358	0.273494	1.0552	dihydrolipoyllysine-residue acetyltransferase component 5 of pyruvate dehydrogenase complex, chloroplastic-like [Aegilops tauschii subsp. tauschii]
1879	TraesCS1A02G044600	1.34	up	1.98065	1.32154	3.74972	dihydroneopterin aldolase 2-like [Aegilops tauschii subsp. tauschii]
1880	TraesCSU02G005100	5.98	up	0.0771573	0.0382117	2.90798	DIMBOA UDP-glucosyltransferase BX8 [Dichanthelium oligosanthes]
1881	TraesCS5D02G501000	1.15	up	2.55545	1.8583	4.60096	DIMBOA UDP-glucosyltransferase BX8-like [Aegilops tauschii subsp. tauschii]
1882	TraesCS7A02G492800	1.22	up	0.568644	0.468547	1.22168	DIMBOA UDP-glucosyltransferase BX8-like [Aegilops tauschii subsp. tauschii]
1883	TraesCS7A02G344300	2.38	up	1.01645	0.410616	2.39424	DIMBOA UDP-glucosyltransferase BX8-like [Aegilops tauschii subsp. tauschii]
1884	TraesCS5B02G447300	1	up	3.33619	2.60031	5.80706	diphosphomevalonate decarboxylase MVD1, peroxisomal-like [Aegilops tauschii subsp. tauschii]
1885	TraesCS5A02G442800	1.38	up	0.809592	0.872336	2.51577	diphosphomevalonate decarboxylase MVD1, peroxisomal-like [Aegilops tauschii subsp. tauschii]
1886	TraesCS3D02G525300	3.03	up	0.493068	0.186167	1.73675	diphosphomevalonate decarboxylase MVD2, peroxisomal-like [Aegilops tauschii subsp. tauschii]
1887	TraesCS2D02G263600	3.33	up	1.496	0.173445	2.00849	dirigent protein 1-like [Aegilops tauschii subsp. tauschii]
1888	TraesCS2D02G124500	5.36	up	0.0141877	0.149639	7.29124	dirigent protein 1-like [Aegilops tauschii subsp. tauschii]
1889	TraesCS2B02G143800	6.96	up	0.390089	0.539614	76.5373	dirigent protein 1-like [Aegilops tauschii subsp. tauschii]
1890	TraesCS4A02G217100	2.24	up	0.380559	0.551424	2.95128	dirigent protein 21-like [Aegilops tauschii subsp. tauschii]
1891	TraesCS3A02G038900	1.59	up	0.589463	0.336136	1.14064	disease resistance protein RGA2-like [Aegilops tauschii subsp. tauschii]
1892	TraesCS6B02G069400	6.6	up	0.142911	0.001875	0.331815	disease resistance protein RGA2-like [Aegilops tauschii subsp. tauschii]
1893	TraesCS4B02G113200	1.88	up	0.196005	0.0701387	0.297624	disease resistance protein RGA2-like [Aegilops tauschii subsp. tauschii]
1894	TraesCS4A02G314400	2.09	up	0.136257	0.044429	0.220094	Disease resistance protein RPM1 [Triticum urartu]
1895	TraesCS6B02G153000	1.2	up	1.02706	0.166858	0.437962	disease resistance protein RPM1-like [Aegilops tauschii subsp. tauschii]
1896	TraesCS4A02G349900	1.73	up	0.242675	0.122807	0.440657	disease resistance protein RPM1-like [Aegilops tauschii subsp. tauschii]
1897	TraesCS7D02G486400	1.87	up	0.263292	0.111578	0.402657	disease resistance protein RPM1-like [Aegilops tauschii subsp. tauschii]
1898	TraesCS5B02G521300	2.15	up	0.569833	0.0911903	0.474165	disease resistance protein RPM1-like [Aegilops tauschii subsp. tauschii]
1899	TraesCS4B02G093100	10.7	up	0.179067	0	0.664314	disease resistance protein RPM1-like [Aegilops tauschii subsp. tauschii]
1900	TraesCS3B02G483600	10.21	up	0.139469	0	0.400854	disease resistance protein RPM1-like [Aegilops tauschii subsp. tauschii]
1901	TraesCS6D02G028300	1.02	up	0.184806	0.28804	0.893922	disease resistance protein RPM1-like isoform X1 [Aegilops tauschii subsp. tauschii]
1902	TraesCS5B02G079800	1.08	up	0.461493	0.266658	0.760715	disease resistance protein RPM1-like isoform X2 [Aegilops tauschii subsp. tauschii]
1903	TraesCS5A02G344000	1.06	up	1.03728	0.524323	1.12806	disease resistance protein RPP13-like [Aegilops tauschii subsp. tauschii]
1904	TraesCS5B02G229300	1.56	up	0.634292	0.195775	0.650265	disease resistance protein RPP13-like [Aegilops tauschii subsp. tauschii]
1905	TraesCS3B02G471800	1.62	up	0.702435	1.07213	3.68883	disease resistance protein RPP13-like [Aegilops tauschii subsp. tauschii]
1906	TraesCS3D02G430100	1.68	up	0.295283	0.286467	1.01971	disease resistance protein RPP13-like [Aegilops tauschii subsp. tauschii]
1907	TraesCS5B02G344000	1.93	up	0.809375	0.208485	0.885708	disease resistance protein RPP13-like [Aegilops tauschii subsp. tauschii]
1908	TraesCS7A02G021700	4.55	up	0.273092	0.012862	0.40872	disease resistance protein RPP13-like [Aegilops tauschii subsp. tauschii]
1909	TraesCS2D02G024600	2.58	up	0.447701	0.113717	0.780242	disease resistance protein RPP13-like isoform X1 [Aegilops tauschii subsp. tauschii]
1910	TraesCS7A02G553600	2.73	up	0.204177	0.0289547	0.228305	disease resistance protein RPP13-like isoform X3 [Aegilops tauschii subsp. tauschii]
1911	TraesCS5B02G237200	1.34	up	1.63858	0.322973	1.2919	Disease resistance RPP8-like protein 3 [Triticum urartu]
1912	TraesCS2B02G260800	2.7	up	0.200084	0.0806257	0.378833	DNA (cytosine-5)-methyltransferase 1B [Aegilops tauschii subsp. tauschii]
1913	TraesCS2D02G241800	4.78	up	0.128345	0.00878467	0.515904	DNA (cytosine-5)-methyltransferase 1B [Aegilops tauschii subsp. tauschii]
1914	TraesCS2A02G235900	2.68	up	0.172058	0.0986073	0.321643	DNA (cytosine-5)-methyltransferase 1B [Triticum urartu]
1915	TraesCS6D02G364900	4.53	up	0.0318013	0.00674367	0.19222	DNA (cytosine-5)-methyltransferase 1-like isoform X2 [Aegilops tauschii subsp. tauschii]
1916	TraesCS6B02G369700	5.04	up	0.168323	0.009589	0.400829	DNA (cytosine-5)-methyltransferase DRM2-like isoform X1 [Aegilops tauschii subsp. tauschii]
1917	TraesCS2B02G306200	1.32	up	0.336725	0.2994	0.860648	DNA cross-link repair protein SNM1 [Aegilops tauschii subsp. tauschii]
1918	TraesCS5D02G526200	2.34	up	0.410936	0.186156	1.05728	DNA damage-repair/toleration protein DRT100-like [Aegilops tauschii subsp. tauschii]
1919	TraesCS4A02G346100	3	up	0.006414	0.089245	0.840044	DNA damage-repair/toleration protein DRT100-like [Aegilops tauschii subsp. tauschii]
1920	TraesCS1A02G135100	1.26	up	0.268579	0.181775	0.453423	DNA mismatch repair protein MSH2 [Aegilops tauschii subsp. tauschii]
1921	TraesCS1D02G139000	1.48	up	0.149401	0.459135	0.799687	DNA polymerase epsilon catalytic subunit A-like [Aegilops tauschii subsp. tauschii]
1922	TraesCS1B02G156600	1.84	up	0.213109	0.467633	0.959404	DNA polymerase epsilon catalytic subunit A-like [Aegilops tauschii subsp. tauschii]
1923	TraesCS2A02G322600	3.35	up	0.116411	0.0273583	0.411313	DNA polymerase III subunit gamma/tau [Triticum urartu]
1924	TraesCS5B02G543300	1.54	up	0.295112	0.403239	1.31816	DNA repair RAD52-like protein 2, chloroplastic isoform X1 [Aegilops tauschii subsp. tauschii]
1925	TraesCS1A02G264000	5.9	up	0.127525	0.0181433	1.42063	DNA replication licensing factor MCM2 [Aegilops tauschii subsp. tauschii]
1926	TraesCS1D02G264100	11.2	up	0.126124	0	0.880966	DNA replication licensing factor MCM2 [Aegilops tauschii subsp. tauschii]
1927	TraesCS1B02G274600	11.27	up	0.090687	0	1.05895	DNA replication licensing factor MCM2 [Aegilops tauschii subsp. tauschii]
1928	TraesCS1D02G298400	4.48	up	0.043165	0.0224173	0.610647	DNA replication licensing factor MCM3 [Aegilops tauschii subsp. tauschii]
1929	TraesCS1A02G299500	4.56	up	0.106688	0.0274593	0.879615	DNA replication licensing factor MCM3 [Aegilops tauschii subsp. tauschii]
1930	TraesCS1B02G309300	4.58	up	0.0563467	0.0242537	0.675017	DNA replication licensing factor MCM3 [Aegilops tauschii subsp. tauschii]
1931	TraesCS3D02G203400	4.12	up	0.0579577	0.0180217	0.357606	DNA replication licensing factor MCM4 [Aegilops tauschii subsp. tauschii]
1932	TraesCS6B02G393500	9.89	up	0.026875	0	0.452695	DNA replication licensing factor MCM5 [Aegilops tauschii subsp. tauschii]
1933	TraesCS1A02G129400	3.01	up	0.290267	0.0612077	0.57185	DNA replication licensing factor MCM6 [Aegilops tauschii subsp. tauschii]
1934	TraesCS1B02G146200	6.79	up	0.0766433	0.003179	0.423523	DNA replication licensing factor MCM6 [Aegilops tauschii subsp. tauschii]
1935	TraesCS1D02G125300	10.38	up	0.080634	0	0.701238	DNA replication licensing factor MCM6 [Aegilops tauschii subsp. tauschii]
1936	TraesCS5A02G088400	10.88	up	0.232903	0	0.93043	DNA replication licensing factor MCM7 [Aegilops tauschii subsp. tauschii]
1937	TraesCS5D02G100800	11	up	0.041304	0	0.885036	DNA replication licensing factor MCM7 [Aegilops tauschii subsp. tauschii]
1938	TraesCS5B02G094600	11.13	up	0.118555	0	0.989662	DNA replication licensing factor MCM7 [Aegilops tauschii subsp. tauschii]
1939	TraesCS1A02G260500	10.99	up	0.020457	0	0.530938	DNA topoisomerase 2 [Triticum urartu]
1940	TraesCS6D02G246300	2.02	up	0.0862353	0.297893	0.84198	DNA topoisomerase 2-like [Aegilops tauschii subsp. tauschii]
1941	TraesCS6A02G268600	4.17	up	0.054953	0.082704	0.599255	DNA topoisomerase 2-like [Aegilops tauschii subsp. tauschii]
1942	TraesCS6B02G295700	5.89	up	0.217299	0.0136993	1.05271	DNA topoisomerase 2-like [Aegilops tauschii subsp. tauschii]
1943	TraesCS1B02G271100	7	up	0.0159733	0.003891	0.549812	DNA topoisomerase 2-like [Aegilops tauschii subsp. tauschii]
1944	TraesCS1D02G260500	9.84	up	0.00130567	0	0.31346	DNA topoisomerase 2-like [Aegilops tauschii subsp. tauschii]
1945	TraesCS7B02G085700	2.29	up	0.729323	0.192117	1.06263	DNA-directed RNA polymerase II subunit 1-like [Aegilops tauschii subsp. tauschii]
1946	TraesCS1A02G106300	1.04	up	0.584603	0.417582	1.07208	DNA-directed RNA polymerase IV subunit 1 isoform X2 [Aegilops tauschii subsp. tauschii]
1947	TraesCS6D02G113900	1.11	up	1.52247	1.01546	2.10978	DNA-directed RNA polymerase V subunit 1 [Aegilops tauschii subsp. tauschii]
1948	TraesCS1D02G108200	1.1	up	2.29826	0.897312	2.12725	DNA-directed RNA polymerase V subunit 7-like [Aegilops tauschii subsp. tauschii]
1949	TraesCS2A02G168800	1.24	up	0.538536	0.51591	1.36807	DNA-directed RNA polymerases II, IV and V subunit 9A-like [Aegilops tauschii subsp. tauschii]
1950	TraesCS2B02G552400	1.18	up	6.90765	1.4208	3.58441	DNA-directed RNA polymerases IV and V subunit 2-like [Aegilops tauschii subsp. tauschii]
1951	TraesCS1A02G395300	1.02	up	17.6534	3.99293	9.72712	dnaJ homolog subfamily B member 4-like [Aegilops tauschii subsp. tauschii]
1952	TraesCS5D02G497200	1.99	up	0.353384	0.17693	0.837952	dnaJ homolog subfamily B member 8-like [Aegilops tauschii subsp. tauschii]
1953	TraesCS3D02G379400	1.59	up	0.867825	0.800421	2.68252	dnaJ protein homolog 1-like [Aegilops tauschii subsp. tauschii]
1954	TraesCS2D02G563000	1.19	up	2.34171	1.1403	2.84935	dof zinc finger protein DOF1.7-like [Aegilops tauschii subsp. tauschii]
1955	TraesCS2B02G420400	1.48	up	0.907238	0.219924	0.751705	dof zinc finger protein DOF4.6-like isoform X1 [Aegilops tauschii subsp. tauschii]
1956	TraesCS7D02G215300	1.63	up	0.513705	0.589555	2.02914	dof zinc finger protein DOF5.4-like [Aegilops tauschii subsp. tauschii]
1957	TraesCS2D02G231600	1.39	up	0.829425	0.117889	0.345895	dof zinc finger protein DOF5.8-like [Aegilops tauschii subsp. tauschii]
1958	TraesCS5B02G249800	1.02	up	4.52297	5.27372	11.8948	dof zinc finger protein MNB1A-like [Aegilops tauschii subsp. tauschii]
1959	TraesCS6A02G287700	1.37	up	2.24633	0.802795	2.31116	Dof1 [Triticum aestivum]
1960	TraesCS4D02G069100	1.19	up	127.977	121.945	310.088	dormancy-associated protein 1-like [Aegilops tauschii subsp. tauschii]
1961	TraesCS4A02G245100	1.55	up	79.2997	83.9734	273.598	dormancy-associated protein 1-like [Aegilops tauschii subsp. tauschii]
1962	TraesCS4B02G070300	1.99	up	42.0875	30.6879	136.373	dormancy-associated protein 1-like [Aegilops tauschii subsp. tauschii]
1963	TraesCS5A02G211600	1.2	up	1.44664	1.98275	5.06967	dormancy-associated protein homolog 3-like [Aegilops tauschii subsp. tauschii]
1964	TraesCS5B02G212300	1.86	up	3.79886	2.58256	10.5339	dormancy-associated protein homolog 3-like [Aegilops tauschii subsp. tauschii]
1965	TraesCS5B02G289100	1.14	up	1.54843	0.68073	1.70601	double-stranded RNA-binding protein 3-like [Aegilops tauschii subsp. tauschii]
1966	TraesCS5D02G297600	1.78	up	1.20118	0.419131	1.47407	Double-stranded RNA-binding protein 5 [Triticum urartu]
1967	TraesCS4A02G433300	1.88	up	0.455702	0.266012	1.11479	drought responsive element binding transcription factor 3 [Triticum turgidum subsp. durum]
1968	TraesCS1D02G265200	1.06	up	1.18822	0.91765	2.40625	dual specificity protein phosphatase PHS1-like isoform X1 [Aegilops tauschii subsp. tauschii]
1969	TraesCS1A02G265000	1.17	up	1.04402	0.964743	2.45544	dual specificity protein phosphatase PHS1-like isoform X1 [Aegilops tauschii subsp. tauschii]
1970	TraesCS3A02G175300	1.52	up	0.58956	0.315185	1.00993	dynein light chain 1, cytoplasmic [Aegilops tauschii subsp. tauschii]
1971	TraesCS6A02G121400	1.76	up	1.18798	0.372284	1.3262	E3 ubiquitin-protein ligase Arkadia [Triticum urartu]
1972	TraesCS2A02G167300	1.64	up	0.321653	0.374238	1.31061	E3 ubiquitin-protein ligase EL5-like [Aegilops tauschii subsp. tauschii]
1973	TraesCS2D02G174800	1.86	up	1.69455	2.02853	8.25172	E3 ubiquitin-protein ligase EL5-like [Aegilops tauschii subsp. tauschii]
1974	TraesCS1D02G230300	1.96	up	2.39947	0.443349	1.94175	E3 ubiquitin-protein ligase EL5-like [Aegilops tauschii subsp. tauschii]
1975	TraesCS1D02G230600	4.29	up	0.548256	0.0256427	0.678708	E3 ubiquitin-protein ligase EL5-like [Aegilops tauschii subsp. tauschii]
1976	TraesCS1D02G019900	1.6	up	0.24677	0.101609	0.391395	E3 ubiquitin-protein ligase HERC2-like [Aegilops tauschii subsp. tauschii]
1977	TraesCS1A02G373200	1.3	up	0.344933	1.08122	3.07579	E3 ubiquitin-protein ligase MBR2-like [Aegilops tauschii subsp. tauschii]
1978	TraesCS1D02G142100	1.24	up	0.7295	0.596782	1.58257	E3 ubiquitin-protein ligase MIEL1-like [Aegilops tauschii subsp. tauschii]
1979	TraesCS1B02G159900	1.96	up	0.551669	0.589135	2.71019	E3 ubiquitin-protein ligase MIEL1-like [Aegilops tauschii subsp. tauschii]
1980	TraesCS1D02G002400	1.32	up	2.25855	1.47972	4.63185	E3 ubiquitin-protein ligase ORTHRUS 2-like [Aegilops tauschii subsp. tauschii]
1981	TraesCS1A02G005700	1.93	up	1.92697	1.02172	3.98095	E3 ubiquitin-protein ligase ORTHRUS 2-like [Aegilops tauschii subsp. tauschii]
1982	TraesCS1B02G007900	2.32	up	0.966491	0.43502	2.49961	E3 ubiquitin-protein ligase ORTHRUS 2-like, partial [Aegilops tauschii subsp. tauschii]
1983	TraesCS1B02G036900	1.55	up	3.46611	0.250829	0.808594	E3 ubiquitin-protein ligase RDUF1-like [Aegilops tauschii subsp. tauschii]
1984	TraesCS1A02G029800	1.74	up	11.2555	0.356828	1.33025	E3 ubiquitin-protein ligase RDUF1-like [Aegilops tauschii subsp. tauschii]
1985	TraesCS2A02G156800	2.8	up	7.75614	0.521391	4.1768	E3 ubiquitin-protein ligase RDUF1-like [Aegilops tauschii subsp. tauschii]
1986	TraesCS2D02G162600	2.83	up	5.13511	0.439362	3.50526	E3 ubiquitin-protein ligase RDUF1-like [Aegilops tauschii subsp. tauschii]
1987	TraesCS2B02G182300	3.21	up	17.1203	0.656827	6.77059	E3 ubiquitin-protein ligase RDUF1-like [Aegilops tauschii subsp. tauschii]
1988	TraesCS6D02G240000	1.82	up	3.65696	0.229554	0.933841	E3 ubiquitin-protein ligase RHA1B-like [Aegilops tauschii subsp. tauschii]
1989	TraesCS5A02G467700	1.05	up	1.22286	1.55273	4.28074	E3 ubiquitin-protein ligase RNF126-B-like [Aegilops tauschii subsp. tauschii]
1990	TraesCS5B02G480100	1.16	up	3.02881	1.82207	4.53285	E3 ubiquitin-protein ligase RNF126-B-like [Aegilops tauschii subsp. tauschii]
1991	TraesCS5D02G480800	1.17	up	2.05927	1.76653	4.3835	E3 ubiquitin-protein ligase RNF126-B-like [Aegilops tauschii subsp. tauschii]
1992	TraesCSU02G045900	1.05	up	1.11881	0.905159	2.09419	E3 ubiquitin-protein ligase SINA-like 10 [Aegilops tauschii subsp. tauschii]
1993	TraesCS3B02G052300	1.11	up	1.94117	0.533911	1.3368	E3 ubiquitin-protein ligase SINA-like 11 [Triticum urartu]
1994	TraesCS3A02G158000	1.02	up	2.16778	1.47134	3.31373	E3 ubiquitin-protein ligase SINAT5-like [Aegilops tauschii subsp. tauschii]
1995	TraesCS3D02G165600	1.09	up	1.28838	0.898062	2.08897	E3 ubiquitin-protein ligase SINAT5-like [Aegilops tauschii subsp. tauschii]
1996	TraesCS4D02G207700	1.22	up	1.90627	0.458928	1.21294	E3 ubiquitin-protein ligase SPL11 [Triticum urartu]
1997	TraesCS4A02G097700	1.27	up	1.99236	0.55038	1.49282	E3 ubiquitin-protein ligase SPL11 [Triticum urartu]
[truncated: 2,865 more rows]
