# Supplementary material for: The TaDof-2D–miR1832–TaP450-7A module regulates low-temperature-induced seed dormancy release in wheat
Source: Plant Commun. 2026 Jan 30;7(7):101749. doi: 10.1016/j.xplc.2026.101749 (PMC13370231; doi:10.1016/j.xplc.2026.101749)
Supplement: Supplemental Table 2. Differentially expressed miRNAs [file mmc3.xlsx]

## Sheet: Sheet1
Supplemental Table 2 Differentially expressed miRNAs.
Number	miRNA ID	log2Fold Change		FPKM
		35DPA-NTvsLT	regulated	35DPA-NT	35DPA-LT
1	tae-miR395b	1.81	up	27.36	114.59
2	tae-miR6197-5p	1.14	up	68.24	172.77
3	tae-miR9656-3p	3.72	up	4.47	68.75
4	tae-miR9657b-5p	1.27	up	29.19	82.34
5	tae-miR9659-3p	2.36	up	60.65	360.33
6	tae-miR9661-5p	1.87	up	71.92	304.17
7	tae-miR9670-3p	-2.09	down	1183.56	309.1
8	tae-miR9773	2.98	up	149.53	1328.03
9	tae-miR9774	5.71	up	4.49	274.97
10	tae-miR9777	-1.61	down	338.14	122.91
11	unconservative_chr1A_1832	-9.28	down	353.28	0
12	unconservative_chr1A_2267	1.23	up	3200.64	8430.84
13	unconservative_chr1A_472	1.27	up	135.7	377.23
14	unconservative_chr1A_885	1.3	up	189.52	520.18
15	unconservative_chr1B_2884	8.59	up	0	263.12
16	unconservative_chr1B_3189	1.55	up	172.85	571.06
17	unconservative_chr1B_3855	-1.5	down	1694.78	677.23
18	unconservative_chr1B_4266	1.3	up	189.52	520.18
19	unconservative_chr1B_4345	-1.63	down	67.33	23.7
20	unconservative_chr1B_4539	2.08	up	10.5	50.38
21	unconservative_chr1B_4675	2.8	up	11.53	96.34
22	unconservative_chr1B_4771	2.08	up	10.5	50.38
23	unconservative_chr1D_6184	1.31	up	189.52	523.35
24	unconservative_chr1D_6221	-1.63	down	67.33	23.7
25	unconservative_chr2B_10100	-1.42	down	204.65	84.29
26	unconservative_chr2B_9214	-1.42	down	204.65	84.29
27	unconservative_chr2B_9522	-1.11	down	6435.73	3343.88
28	unconservative_chr2B_9766	2.08	up	10.5	50.38
29	unconservative_chr2D_11843	-1.75	down	120.37	36.16
30	unconservative_chr2D_13536	-1.77	down	581.29	191.59
31	unconservative_chr3A_14553	-1.75	down	64.55	18.84
32	unconservative_chr3A_14693	1.32	up	46.21	133.3
33	unconservative_chr3A_15059	-10.76	down	986.54	0
34	unconservative_chr3B_15637	2.86	up	7.09	65.33
35	unconservative_chr3B_16466	2.08	up	10.5	50.38
36	unconservative_chr3B_17626	-1.11	down	1298.62	672.39
37	unconservative_chr3D_20129	1.15	up	507.61	1259.27
38	unconservative_chr4A_20690	2.97	up	1304.42	11490.3
39	unconservative_chr4A_20694	2.97	up	1307.3	11462.1
40	unconservative_chr4A_21696	2.13	up	7.7	41.11
41	unconservative_chr4A_22681	2.08	up	10.5	50.38
42	unconservative_chr5A_26054	-1.05	down	1672.6	904.23
43	unconservative_chr5A_26151	-8.53	down	211.12	0
44	unconservative_chr5A_26427	-1.22	down	1359.24	662.52
45	unconservative_chr5A_27986	4.86	up	2.22	85.48
46	unconservative_chr5B_28913	-1.22	down	1359.24	662.52
47	unconservative_chr5B_29135	-1.26	down	72.94	32.39
48	unconservative_chr5B_30564	4.86	up	2.22	85.48
49	unconservative_chr5D_31409	-1.22	down	1359.24	662.52
50	unconservative_chr6A_33937	4.48	up	31.56	854.96
51	unconservative_chr6A_33993	-1.18	down	13572.3	6807.91
52	unconservative_chr6A_34732	-3.95	down	439.56	30.13
53	unconservative_chr6A_34733	-3.95	down	439.56	30.13
54	unconservative_chr6A_34840	-1.42	down	135.02	54.9
55	unconservative_chr6B_37035	2.08	up	10.5	50.38
56	unconservative_chr6B_37282	-3.95	down	439.56	30.13
57	unconservative_chr6B_37283	-3.95	down	439.56	30.13
58	unconservative_chr6D_38618	2.17	up	10.5	51.38
59	unconservative_chr6D_38976	-3.95	down	439.56	30.13
60	unconservative_chr6D_38977	-3.95	down	439.56	30.13
61	unconservative_chr7A_39414	-2.35	down	124.36	26.99
62	unconservative_chr7A_40591	-1.48	down	368.13	152.38
63	unconservative_chr7A_41445	1.68	up	17.59	66.62
64	unconservative_chr7B_41814	-2.35	down	124.36	26.99
65	tae-miR408	-0.25	down	11197.3	10637
66	tae-miR9664-3p	-0.66	down	22130.7	15820.3
67	unconservative_chr2B_11606	-0.77	down	1857.93	1228.72
68	unconservative_chr2B_10789	0	up	915.42	1022.1
69	unconservative_chr5A_26795	-0.11	down	78.27	77.97
70	tae-miR5048-5p	0.3	up	9176.17	12859.5
71	unconservative_chr5B_29060	-0.96	down	2435.3	1407.39
72	unconservative_chr6B_37238	-1.11	down	53.694	26.13
73	tae-miR9677a	-0.93	down	5.47269	2.89
74	unconservative_chr3B_16813	0.6	up	245.913	422.78
75	unconservative_chr6B_35255	0.23	up	225.52	296.63
76	unconservative_chr4D_25079	1.76	up	7.69457	30.19
77	unconservative_chr7B_42622	0.03	up	142.491	160.7
78	unconservative_chr2D_12965	-0.52	down	6223.42	4949.15
79	unconservative_chr1B_4255	-0.86	down	364.015	225.67
80	tae-miR156	0.07	up	22113.9	26347.5
81	unconservative_chr7D_45567	-0.66	down	32.65	21.98
82	unconservative_chr6D_38136	0.46	up	400.026	601.9
