# Supplementary material for: The TaDof-2D–miR1832–TaP450-7A module regulates low-temperature-induced seed dormancy release in wheat
Source: Plant Commun. 2026 Jan 30;7(7):101749. doi: 10.1016/j.xplc.2026.101749 (PMC13370231; doi:10.1016/j.xplc.2026.101749)
Supplement: Supplemental Table 3. Differentially expressed lncRNAs [file mmc4.xlsx]

## Sheet: Sheet1
Supplemental Table 3 Differentially expressed lncRNAs.
Number	LncRNA ID	log2Fold Change		FPKM
		35DPA-NTvsLT	regulated	21DPA-NT	35DPA-NT	35DPA-LT
1	MSTRG.1007271.22	-13.3	down	720.99	0	0.06
2	MSTRG.1015861.37	-9.36	down	0.24	0	0
3	MSTRG.1022377.1	7.57	up	0	0.04	0.1
4	MSTRG.102929.1	7.84	up	0	0.04	0.23
5	MSTRG.1033664.1	8.71	up	0	0	0.52
6	MSTRG.1074080.3	-8.57	down	0.2	0.01	0
7	MSTRG.1106884.26	6.54	up	0	0.02	0.08
8	MSTRG.115329.5	-7.98	down	0.23	0.03	0
9	MSTRG.1190637.5	7.71	up	0	0.03	0.21
10	MSTRG.1193449.2	8.5	up	0	0.01	0.26
11	MSTRG.1195046.25	8.77	up	0	0	0.12
12	MSTRG.1196361.1	4.37	up	0.01	0.05	0.31
13	MSTRG.1253099.7	7.89	up	0	0.02	0.15
14	MSTRG.1259863.1	7.45	up	0	0.05	0.26
15	MSTRG.1263624.23	-7.66	down	0.21	0.04	0
16	MSTRG.1283655.1	8.17	up	0	0.01	0.4
17	MSTRG.1294798.1	7.77	up	0	0.03	0.28
18	MSTRG.130736.1	4.59	up	0.12	0.03	2.79
19	MSTRG.1312790.4	5.4	up	0.01	0.03	0.67
20	MSTRG.132189.6	-6.35	down	0.3	0.05	0
21	MSTRG.1330883.2	5.62	up	0.01	0.04	0.32
22	MSTRG.1388333.5	9.3	up	0.02	0	17.51
23	MSTRG.139298.1	8.79	up	0	0	0.17
24	MSTRG.1445100.3	9.29	up	0	0	1.34
25	MSTRG.1492643.1	7.6	up	0	0.04	0.4
26	MSTRG.1497472.1	9.22	up	0	0	1.47
27	MSTRG.1510095.3	-5.87	down	0.34	0.02	0
28	MSTRG.1528921.1	10.92	up	0	0	1.26
29	MSTRG.1528921.2	11.6	up	0	0	2.07
30	MSTRG.1541185.1	10.1	up	0	0	0.87
31	MSTRG.1577548.1	-7.6	down	0.46	0.04	0
32	MSTRG.1578123.6	7.98	up	0	0.02	0.95
33	MSTRG.1603829.11	7.53	up	0	0.05	0.22
34	MSTRG.1617243.1	8.39	up	0	0.01	0.2
35	MSTRG.1629331.3	7.71	up	0	0.03	0.22
36	MSTRG.1629343.1	9.17	up	0	0	0.24
37	MSTRG.162995.2	8.28	up	0	0.02	0.35
38	MSTRG.1635483.31	-8.57	down	0.2	0.01	0
39	MSTRG.1643914.6	9.39	up	0	0	0.58
40	MSTRG.1643916.9	6.53	up	0	0.04	0.49
41	MSTRG.1645028.22	-8.3	down	0.22	0.01	0
42	MSTRG.1660507.3	-8.02	down	0.29	0.02	0
43	MSTRG.1674343.6	9.02	up	0	0	2.57
44	MSTRG.1674343.7	7.65	up	0	0.04	0.5
45	MSTRG.1674343.8	10.61	up	0	0	2.92
46	MSTRG.1681292.2	-11.76	down	9.1	0	0
47	MSTRG.1710187.1	8.13	up	0	0.02	0.37
48	MSTRG.1726454.12	7.79	up	0	0.03	0.24
49	MSTRG.1803802.2	7.96	up	0	0.03	0.28
50	MSTRG.1811582.2	8.28	up	0	0.01	0.13
51	MSTRG.1843543.8	8.67	up	0	0	0.19
52	MSTRG.1847766.1	10.31	up	56.32	0	65165.8
53	MSTRG.1847957.2	10.21	up	0.04	0	55.42
54	MSTRG.1858582.2	-9.61	down	0.36	0	0
55	MSTRG.1886765.5	8.52	up	0	0.01	0.34
56	MSTRG.1889810.1	-8.65	down	0.69	0	0
57	MSTRG.1890337.2	8.43	up	0	0.01	0.34
58	MSTRG.1900378.1	8.01	up	0	0.02	0.25
59	MSTRG.1905262.1	8.76	up	0	0	0.45
60	MSTRG.1949816.1	8.8	up	0	0	0.81
61	MSTRG.2039619.1	7.82	up	0	0.03	0.32
62	MSTRG.2065540.1	8.35	up	0	0.01	0.31
63	MSTRG.2088263.1	-8.03	down	0.59	0.02	0
64	MSTRG.2092403.4	-8.3	down	0.3	0.02	0
65	MSTRG.242459.33	-8.61	down	0.1	0.01	0
66	MSTRG.242459.34	-7.16	down	0.13	0	0
67	MSTRG.242459.45	-8.63	down	0.29	0.01	0
68	MSTRG.260700.3	8.22	up	0	0.02	0.14
69	MSTRG.265290.1	7.72	up	0.02	0	4.56
70	MSTRG.272097.11	8.56	up	0	0.01	0.23
71	MSTRG.304842.11	-7.73	down	0.12	0.04	0
72	MSTRG.318223.10	7.81	up	0	0.04	0.22
73	MSTRG.391034.3	-8.36	down	0.43	0.01	0
74	MSTRG.391347.7	-7.92	down	0.15	0.02	0
75	MSTRG.39166.1	8.54	up	0	0.01	0.25
76	MSTRG.41904.1	8.01	up	0	0.02	0.44
77	MSTRG.41905.1	9.52	up	0	0	1.27
78	MSTRG.430068.1	9.23	up	0	0	0.39
79	MSTRG.436915.1	9.29	up	0	0	0.77
80	MSTRG.439754.1	8.55	up	0	0.01	0.19
81	MSTRG.439754.3	7.67	up	0	0.04	0.16
82	MSTRG.468715.1	8.41	up	0	0.01	0.26
83	MSTRG.468858.2	9.65	up	0	0	1
84	MSTRG.469591.10	7.95	up	0	0.03	0.19
85	MSTRG.473041.1	8.9	up	0	0	0.48
86	MSTRG.554437.1	7.53	up	0	0.04	0.18
87	MSTRG.564290.5	-6.07	down	0.21	0.03	0
88	MSTRG.578132.23	-7.59	down	0.37	0.05	0
89	MSTRG.587439.5	-9.21	down	0.32	0	0
90	MSTRG.587439.6	-9.28	down	0.22	0	0
91	MSTRG.61194.1	7.87	up	0	0.02	1.18
92	MSTRG.645214.12	7.59	up	0	0.01	0.17
93	MSTRG.701904.2	7.79	up	0	0.03	0.39
94	MSTRG.719846.1	8.43	up	0	0.01	0.33
95	MSTRG.739414.3	9.43	up	0	0	0.35
96	MSTRG.77107.2	-7.68	down	0.56	0	0
97	MSTRG.795421.6	-8.42	down	0.18	0.02	0
98	MSTRG.827492.6	-8.29	down	0.25	0.02	0
99	MSTRG.833166.22	-8.58	down	0.19	0.01	0
100	MSTRG.848014.4	7.76	up	0	0.03	0.13
101	MSTRG.910537.10	-9.1	down	0.29	0	0
102	MSTRG.927119.5	-8.41	down	0.14	0.01	0
103	MSTRG.94316.15	-7.86	down	112.45	0.01	0.43
104	MSTRG.94316.4	-8.77	down	591.46	0	1.25
105	MSTRG.953567.1	-9.87	down	0.39	0	0
106	MSTRG.953567.2	7.66	up	0	0.04	0.38
107	MSTRG.976038.1	7.91	up	0	0.02	0.27
108	MSTRG.983553.1	9.39	up	0	0	0.97
