# Supplementary material for: The TaDof-2D–miR1832–TaP450-7A module regulates low-temperature-induced seed dormancy release in wheat
Source: Plant Commun. 2026 Jan 30;7(7):101749. doi: 10.1016/j.xplc.2026.101749 (PMC13370231; doi:10.1016/j.xplc.2026.101749)
Supplement: Supplemental Table 5. Comparison of expression data between RNA sequencing and RT-qPCR [file mmc5.xlsx]

## Sheet: Sheet1
Supplemental Table 5 Comparison of expression data between RNA-seq and qRT-PCR.
RNA ID	log2Fold Change (35DPA-NTvsLT)
	RNA-seq	regulated	qRT-PCR	regulated
TraesCS1A02G224600	-1.05	down	-1.74	down
TraesCS1A02G292200	1.56	down	1.38	down
TraesCS2A02G106500	3.01	up	2.2	up
TraesCS2A02G165800	-1.04	up	-2.32	up
TraesCS2A02G283800	-1.09	down	-2	down
TraesCS2B02G124100	2.35	down	1.77	down
TraesCS2B02G175800	1.21	up	1.32	up
TraesCS2B02G512700	-1.62	up	-2.32	up
TraesCS3A02G109300	1.95	down	1.63	down
TraesCS3A02G245900	3.14	up	2.41	up
TraesCS3A02G434900	-1.66	up	-1.51	up
TraesCS3B02G293000	1.35	up	1.07	up
TraesCS3B02G404400	-1.18	down	-2.23	down
TraesCS3D02G166300	1.84	up	1	up
TraesCS3D02G364900	-1.15	down	-1.68	down
TraesCS4A02G130600	2.75	up	2.08	up
TraesCS4B02G109800	1.32	up	1.23	up
TraesCS4B02G120400	3.29	up	2.36	up
TraesCS4B02G174000	1.65	up	1.24	up
TraesCS4B02G176700	-1.45	down	-1.51	down
TraesCS4B02G210100	2.87	up	2.19	up
TraesCS4D02G210900	3.08	up	2.45	up
TraesCS5A02G066400	2.68	up	2.32	up
TraesCS5A02G070600	1.35	up	1.1	up
TraesCS5A02G090000	-1.17	down	-1.56	down
TraesCS5A02G216200	-1.19	down	-0.97	down
TraesCS5A02G477400	1.34	up	1.33	up
TraesCS5B02G223800	1.39	up	1.4	up
TraesCS5D02G112900	1.7	up	1.64	up
TraesCS5D02G122800	1.09	up	1.23	up
TraesCS5D02G387900	1.79	up	1.94	up
TraesCS5D02G401000	1.55	up	2.05	up
TraesCS5D02G521400	1.38	up	1.45	up
TraesCS6A02G011700	-1.35	down	-1.68	down
TraesCS6A02G264200	4.6	up	2.83	up
TraesCS6A02G358400	2.31	up	2.37	up
TraesCS7A02G229400	-1.17	down	-2.32	down
TraesCS7B02G115300	4.46	up	2.76	up
TraesCS7B02G132100	-1.1	down	-1.69	down
TraesCS7D02G239800	-1.31	down	-1.31	down
tae-miR9774	5.71	up	2.97	up
tae-miR6197-5p	1.14	up	1.23	up
tae-miR9656-3p	3.72	up	2.67	up
tae-miR9657b-5p	1.27	up	1.09	up
tae-miR9661-5p	1.87	up	1.64	up
tae-miR9659-3p	2.36	up	2.31	up
tae-miR395b	1.81	up	1.59	up
unconservative_chr1A_1832	-9.28	down	-6.38	down
unconservative_chr7B_41814	-2.35	down	-3.02	down
unconservative_chr5A_26151	-8.53	down	-3.86	down
MSTRG.1015861.37	-9.36	down	-4.29	down
MSTRG.1074080.3	-8.57	down	-3.06	down
MSTRG.115329.5	-7.98	down	-3.38	down
MSTRG.1263624.23	-7.66	down	-3.32	down
MSTRG.1283655.1	8.17	up	3.27	up
MSTRG.132189.6	-6.35	down	-3.35	down
MSTRG.1528921.2	11.6	up	3.22	up
MSTRG.1541185.1	10.1	up	3.15	up
MSTRG.1577548.1	-7.6	down	-2.89	down
MSTRG.1617243.1	8.39	up	3.27	up
MSTRG.1629331.3	7.71	up	3.06	up
MSTRG.1629343.1	9.17	up	3.17	up
MSTRG.162995.2	8.28	up	3.34	up
MSTRG.1635483.31	-8.57	down	-3.38	down
MSTRG.1643914.6	9.39	up	3.06	up
MSTRG.1643916.9	6.53	up	2.93	up
MSTRG.1660507.3	-8.02	down	-2.35	down
MSTRG.1674343.6	9.02	up	3.06	up
MSTRG.1674343.8	10.61	up	3.19	up
MSTRG.1710187.1	8.13	up	3.28	up
chr4D:1350054|1350378	6.36	up	2.93	up
chr7D:160552919|160553104	-2.13	down	-2.25	down
chr5A:412219299|412220240	-2.12	down	-1.74	down
chr2A:41465071|41465418	5.62	up	3.23	up
chr2B:603169600|603171184	6.22	up	2.49	up
