# Supplementary material for: The TaDof-2D–miR1832–TaP450-7A module regulates low-temperature-induced seed dormancy release in wheat
Source: Plant Commun. 2026 Jan 30;7(7):101749. doi: 10.1016/j.xplc.2026.101749 (PMC13370231; doi:10.1016/j.xplc.2026.101749)
Supplement: Supplemental Table 6. RNAs mapped in the regulatory network [file mmc6.xlsx]

## Sheet: Sheet1
Supplemental Table 6 RNAs mapped in the regulatory network.
miRNA ID	Type	Target RNA ID
tae-miR395b	miRNA	TraesCS2A02G284200
tae-miR395b	miRNA	TraesCS3A02G285900
tae-miR395b	miRNA	TraesCS3A02G301200
tae-miR395b	miRNA	TraesCS3B02G335300
tae-miR395b	miRNA	TraesCS3D02G285700
tae-miR395b	miRNA	TraesCS3D02G300600
tae-miR395b	miRNA	TraesCS4A02G043500
tae-miR395b	miRNA	TraesCS4A02G410800
tae-miR395b	miRNA	TraesCS4B02G172600
tae-miR395b	miRNA	TraesCS4B02G264100
tae-miR395b	miRNA	TraesCS4D02G174600
tae-miR395b	miRNA	TraesCS4D02G264200
tae-miR395b	miRNA	TraesCS5A02G382900
tae-miR395b	miRNA	TraesCS5B02G387300
tae-miR395b	miRNA	TraesCS5D02G144800
tae-miR395b	miRNA	TraesCS5D02G392300
tae-miR395b	miRNA	TraesCS6B02G241300
tae-miR395b	miRNA	TraesCS7D02G388400
tae-miR6197-5p	miRNA	TraesCS1A02G360100
tae-miR6197-5p	miRNA	TraesCS2B02G373200
tae-miR6197-5p	miRNA	TraesCS2B02G541300
tae-miR6197-5p	miRNA	TraesCS2D02G197200
tae-miR6197-5p	miRNA	TraesCS3A02G056400
tae-miR6197-5p	miRNA	TraesCS3D02G038300
tae-miR6197-5p	miRNA	TraesCS3D02G249400
tae-miR6197-5p	miRNA	TraesCS3D02G529200
tae-miR6197-5p	miRNA	TraesCS4B02G090000
tae-miR6197-5p	miRNA	TraesCS5A02G045700
tae-miR6197-5p	miRNA	TraesCS5A02G175200
tae-miR6197-5p	miRNA	TraesCS5A02G513500
tae-miR6197-5p	miRNA	TraesCS5B02G162800
tae-miR6197-5p	miRNA	TraesCS5D02G209200
tae-miR6197-5p	miRNA	TraesCS6B02G262900
tae-miR6197-5p	miRNA	TraesCS6D02G104600
tae-miR6197-5p	miRNA	TraesCS6D02G216400
tae-miR6197-5p	miRNA	TraesCS7A02G021700
tae-miR6197-5p	miRNA	TraesCSU02G068000
tae-miR9657b-5p	miRNA	TraesCS1A02G342600
tae-miR9657b-5p	miRNA	TraesCS1D02G308600
tae-miR9657b-5p	miRNA	TraesCS1D02G344700
tae-miR9657b-5p	miRNA	TraesCS2A02G156800
tae-miR9657b-5p	miRNA	TraesCS2B02G182300
tae-miR9657b-5p	miRNA	TraesCS2B02G306200
tae-miR9657b-5p	miRNA	TraesCS2D02G091000
tae-miR9657b-5p	miRNA	TraesCS2D02G149500
tae-miR9657b-5p	miRNA	TraesCS2D02G162600
tae-miR9657b-5p	miRNA	TraesCS2D02G571700
tae-miR9657b-5p	miRNA	TraesCS3B02G038900
tae-miR9657b-5p	miRNA	TraesCS3D02G159000
tae-miR9657b-5p	miRNA	TraesCS4A02G064200
tae-miR9657b-5p	miRNA	TraesCS4A02G422700
tae-miR9657b-5p	miRNA	TraesCS4B02G241500
tae-miR9657b-5p	miRNA	TraesCS4D02G241100
tae-miR9657b-5p	miRNA	TraesCS5A02G052400
tae-miR9657b-5p	miRNA	TraesCS5A02G407500
tae-miR9657b-5p	miRNA	TraesCS5B02G412400
tae-miR9657b-5p	miRNA	TraesCS5D02G063800
tae-miR9657b-5p	miRNA	TraesCS5D02G417400
tae-miR9657b-5p	miRNA	TraesCS6B02G437900
tae-miR9657b-5p	miRNA	TraesCS6D02G104600
tae-miR9657b-5p	miRNA	TraesCS6D02G138600
tae-miR9657b-5p	miRNA	TraesCS7D02G060400
tae-miR9661-5p	miRNA	TraesCS2A02G507400
tae-miR9661-5p	miRNA	TraesCS2B02G535400
tae-miR9661-5p	miRNA	TraesCS3D02G339600
tae-miR9661-5p	miRNA	TraesCS4B02G155500
tae-miR9661-5p	miRNA	TraesCS4D02G081000
tae-miR9661-5p	miRNA	TraesCS6B02G342600
tae-miR9661-5p	miRNA	TraesCS6B02G406100
tae-miR9661-5p	miRNA	TraesCS7D02G251200
tae-miR9670-3p	miRNA	TraesCS1A02G360300
tae-miR9670-3p	miRNA	TraesCS1B02G376800
tae-miR9670-3p	miRNA	TraesCS3B02G230100
tae-miR9670-3p	miRNA	TraesCS5D02G111000
tae-miR9670-3p	miRNA	TraesCS7B02G149100
unconservative_chr1A_1832	miRNA	TraesCS1A02G015300
unconservative_chr1A_1832	miRNA	TraesCS1A02G023400
unconservative_chr1A_1832	miRNA	TraesCS1A02G093900
unconservative_chr1A_1832	miRNA	TraesCS1A02G129400
unconservative_chr1A_1832	miRNA	TraesCS1A02G218200
unconservative_chr1A_1832	miRNA	TraesCS1A02G220000
unconservative_chr1A_1832	miRNA	TraesCS1A02G310700
unconservative_chr1A_1832	miRNA	TraesCS1A02G368000
unconservative_chr1A_1832	miRNA	TraesCS1B02G146200
unconservative_chr1A_1832	miRNA	TraesCS1B02G156600
unconservative_chr1A_1832	miRNA	TraesCS1B02G194700
unconservative_chr1A_1832	miRNA	TraesCS1B02G202400
unconservative_chr1A_1832	miRNA	TraesCS1B02G233300
unconservative_chr1A_1832	miRNA	TraesCS1B02G243900
unconservative_chr1A_1832	miRNA	TraesCS1D02G013200
unconservative_chr1A_1832	miRNA	TraesCS1D02G095900
unconservative_chr1A_1832	miRNA	TraesCS1D02G102500
unconservative_chr1A_1832	miRNA	TraesCS1D02G125300
unconservative_chr1A_1832	miRNA	TraesCS1D02G139000
unconservative_chr1A_1832	miRNA	TraesCS1D02G221500
unconservative_chr1A_1832	miRNA	TraesCS1D02G264500
unconservative_chr1A_1832	miRNA	TraesCS1D02G440100
unconservative_chr1A_1832	miRNA	TraesCS2A02G010100
unconservative_chr1A_1832	miRNA	TraesCS2A02G372400
unconservative_chr1A_1832	miRNA	TraesCS2B02G212400
unconservative_chr1A_1832	miRNA	TraesCS2B02G226700
unconservative_chr1A_1832	miRNA	TraesCS2B02G260800
unconservative_chr1A_1832	miRNA	TraesCS2B02G371900
unconservative_chr1A_1832	miRNA	TraesCS2B02G471600
unconservative_chr1A_1832	miRNA	TraesCS2D02G091000
unconservative_chr1A_1832	miRNA	TraesCS2D02G193400
unconservative_chr1A_1832	miRNA	TraesCS2D02G214700
unconservative_chr1A_1832	miRNA	TraesCS2D02G368600
unconservative_chr1A_1832	miRNA	TraesCS2D02G553300
unconservative_chr1A_1832	miRNA	TraesCS3A02G102500
unconservative_chr1A_1832	miRNA	TraesCS3A02G238400
unconservative_chr1A_1832	miRNA	TraesCS3A02G280000
unconservative_chr1A_1832	miRNA	TraesCS3A02G285900
unconservative_chr1A_1832	miRNA	TraesCS3A02G297600
unconservative_chr1A_1832	miRNA	TraesCS3A02G347000
unconservative_chr1A_1832	miRNA	TraesCS3B02G000600
unconservative_chr1A_1832	miRNA	TraesCS3B02G022000
unconservative_chr1A_1832	miRNA	TraesCS3B02G077500
unconservative_chr1A_1832	miRNA	TraesCS3B02G095900
unconservative_chr1A_1832	miRNA	TraesCS3B02G166100
unconservative_chr1A_1832	miRNA	TraesCS3B02G210300
unconservative_chr1A_1832	miRNA	TraesCS3B02G327000
unconservative_chr1A_1832	miRNA	TraesCS3B02G378700
unconservative_chr1A_1832	miRNA	TraesCS3B02G467500
unconservative_chr1A_1832	miRNA	TraesCS3D02G105800
unconservative_chr1A_1832	miRNA	TraesCS3D02G125200
unconservative_chr1A_1832	miRNA	TraesCS3D02G168200
unconservative_chr1A_1832	miRNA	TraesCS3D02G185500
unconservative_chr1A_1832	miRNA	TraesCS3D02G408000
unconservative_chr1A_1832	miRNA	TraesCS3D02G408100
unconservative_chr1A_1832	miRNA	TraesCS3D02G424900
unconservative_chr1A_1832	miRNA	TraesCS3D02G431100
unconservative_chr1A_1832	miRNA	TraesCS3D02G455100
unconservative_chr1A_1832	miRNA	TraesCS3D02G493900
unconservative_chr1A_1832	miRNA	TraesCS4A02G056400
unconservative_chr1A_1832	miRNA	TraesCS4A02G095200
unconservative_chr1A_1832	miRNA	TraesCS4A02G111900
unconservative_chr1A_1832	miRNA	TraesCS4A02G219700
unconservative_chr1A_1832	miRNA	TraesCS4A02G270200
unconservative_chr1A_1832	miRNA	TraesCS4A02G407300
unconservative_chr1A_1832	miRNA	TraesCS4B02G037300
unconservative_chr1A_1832	miRNA	TraesCS4B02G209300
unconservative_chr1A_1832	miRNA	TraesCS4B02G210100
unconservative_chr1A_1832	miRNA	TraesCS4B02G236200
unconservative_chr1A_1832	miRNA	TraesCS4B02G398000
unconservative_chr1A_1832	miRNA	TraesCS4D02G021000
unconservative_chr1A_1832	miRNA	TraesCS4D02G193200
unconservative_chr1A_1832	miRNA	TraesCS4D02G210000
unconservative_chr1A_1832	miRNA	TraesCS4D02G210900
unconservative_chr1A_1832	miRNA	TraesCS4D02G304700
unconservative_chr1A_1832	miRNA	TraesCS5A02G005300
unconservative_chr1A_1832	miRNA	TraesCS5A02G168200
unconservative_chr1A_1832	miRNA	TraesCS5A02G258900
unconservative_chr1A_1832	miRNA	TraesCS5A02G269500
unconservative_chr1A_1832	miRNA	TraesCS5A02G305100
unconservative_chr1A_1832	miRNA	TraesCS5A02G353400
unconservative_chr1A_1832	miRNA	TraesCS5A02G384000
unconservative_chr1A_1832	miRNA	TraesCS5A02G384200
unconservative_chr1A_1832	miRNA	TraesCS5A02G538600
unconservative_chr1A_1832	miRNA	TraesCS5B02G155200
unconservative_chr1A_1832	miRNA	TraesCS5B02G165000
unconservative_chr1A_1832	miRNA	TraesCS5B02G223800
unconservative_chr1A_1832	miRNA	TraesCS5B02G240200
unconservative_chr1A_1832	miRNA	TraesCS5B02G247600
unconservative_chr1A_1832	miRNA	TraesCS5B02G270000
unconservative_chr1A_1832	miRNA	TraesCS5B02G298700
unconservative_chr1A_1832	miRNA	TraesCS5B02G350700
unconservative_chr1A_1832	miRNA	TraesCS5B02G380200
unconservative_chr1A_1832	miRNA	TraesCS5B02G423000
unconservative_chr1A_1832	miRNA	TraesCS5D02G091000
unconservative_chr1A_1832	miRNA	TraesCS5D02G115900
unconservative_chr1A_1832	miRNA	TraesCS5D02G137900
unconservative_chr1A_1832	miRNA	TraesCS5D02G138400
unconservative_chr1A_1832	miRNA	TraesCS5D02G172400
unconservative_chr1A_1832	miRNA	TraesCS5D02G208600
unconservative_chr1A_1832	miRNA	TraesCS5D02G233700
unconservative_chr1A_1832	miRNA	TraesCS5D02G256900
unconservative_chr1A_1832	miRNA	TraesCS5D02G277600
unconservative_chr1A_1832	miRNA	TraesCS5D02G323800
unconservative_chr1A_1832	miRNA	TraesCS5D02G393400
unconservative_chr1A_1832	miRNA	TraesCS5D02G468300
unconservative_chr1A_1832	miRNA	TraesCS5D02G521400
unconservative_chr1A_1832	miRNA	TraesCS6A02G068400
unconservative_chr1A_1832	miRNA	TraesCS6A02G111300
unconservative_chr1A_1832	miRNA	TraesCS6A02G120600
unconservative_chr1A_1832	miRNA	TraesCS6A02G121500
unconservative_chr1A_1832	miRNA	TraesCS6A02G141500
unconservative_chr1A_1832	miRNA	TraesCS6A02G159100
unconservative_chr1A_1832	miRNA	TraesCS6A02G171200
unconservative_chr1A_1832	miRNA	TraesCS6A02G358400
unconservative_chr1A_1832	miRNA	TraesCS6A02G372500
unconservative_chr1A_1832	miRNA	TraesCS6A02G374100
unconservative_chr1A_1832	miRNA	TraesCS6A02G406300
unconservative_chr1A_1832	miRNA	TraesCS6B02G191000
unconservative_chr1A_1832	miRNA	TraesCS6B02G192200
unconservative_chr1A_1832	miRNA	TraesCS6B02G199700
unconservative_chr1A_1832	miRNA	TraesCS6B02G258400
unconservative_chr1A_1832	miRNA	TraesCS6B02G286100
unconservative_chr1A_1832	miRNA	TraesCS6B02G342600
unconservative_chr1A_1832	miRNA	TraesCS6B02G399500
unconservative_chr1A_1832	miRNA	TraesCS6B02G447600
unconservative_chr1A_1832	miRNA	TraesCS6D02G009200
unconservative_chr1A_1832	miRNA	TraesCS6D02G010200
unconservative_chr1A_1832	miRNA	TraesCS6D02G010300
unconservative_chr1A_1832	miRNA	TraesCS6D02G040200
unconservative_chr1A_1832	miRNA	TraesCS6D02G130800
unconservative_chr1A_1832	miRNA	TraesCS6D02G341200
unconservative_chr1A_1832	miRNA	TraesCS6D02G358500
unconservative_chr1A_1832	miRNA	TraesCS6D02G398100
unconservative_chr1A_1832	miRNA	TraesCS7A02G043600
unconservative_chr1A_1832	miRNA	TraesCS7A02G063900
unconservative_chr1A_1832	miRNA	TraesCS7A02G066200
unconservative_chr1A_1832	miRNA	TraesCS7A02G134100
unconservative_chr1A_1832	miRNA	TraesCS7A02G196300
unconservative_chr1A_1832	miRNA	TraesCS7A02G225700
unconservative_chr1A_1832	miRNA	TraesCS7A02G248800
unconservative_chr1A_1832	miRNA	TraesCS7A02G270100
unconservative_chr1A_1832	miRNA	TraesCS7A02G340700
unconservative_chr1A_1832	miRNA	TraesCS7A02G455300
unconservative_chr1A_1832	miRNA	TraesCS7A02G464400
unconservative_chr1A_1832	miRNA	TraesCS7A02G557600
unconservative_chr1A_1832	miRNA	TraesCS7B02G008400
unconservative_chr1A_1832	miRNA	TraesCS7B02G035200
unconservative_chr1A_1832	miRNA	TraesCS7B02G102000
unconservative_chr1A_1832	miRNA	TraesCS7B02G142500
unconservative_chr1A_1832	miRNA	TraesCS7B02G168300
unconservative_chr1A_1832	miRNA	TraesCS7B02G205100
unconservative_chr1A_1832	miRNA	TraesCS7B02G241900
unconservative_chr1A_1832	miRNA	TraesCS7B02G391300
unconservative_chr1A_1832	miRNA	TraesCS7D02G194800
unconservative_chr1A_1832	miRNA	TraesCS7D02G197800
unconservative_chr1A_1832	miRNA	TraesCS7D02G208000
unconservative_chr1A_1832	miRNA	TraesCS7D02G247800
unconservative_chr1A_1832	miRNA	TraesCS7D02G264000
unconservative_chr1A_1832	miRNA	TraesCS7D02G270600
unconservative_chr1A_1832	miRNA	TraesCS7D02G338800
unconservative_chr1A_1832	miRNA	TraesCS7D02G405600
unconservative_chr1A_1832	miRNA	TraesCS7D02G420100
unconservative_chr1A_1832	miRNA	TraesCS7D02G466800
unconservative_chr1A_1832	miRNA	TraesCS7D02G466900
unconservative_chr1B_4345	miRNA	TraesCS1A02G193200
unconservative_chr1B_4345	miRNA	TraesCS1B02G208000
unconservative_chr1B_4345	miRNA	TraesCS1D02G196900
unconservative_chr1B_4345	miRNA	TraesCS3A02G506500
unconservative_chr1B_4345	miRNA	TraesCS3A02G508600
unconservative_chr1B_4345	miRNA	TraesCS3B02G038900
unconservative_chr1B_4345	miRNA	TraesCS3B02G144200
unconservative_chr1B_4345	miRNA	TraesCS3B02G574600
unconservative_chr1B_4345	miRNA	TraesCS3D02G125200
unconservative_chr1B_4345	miRNA	TraesCS4B02G332600
unconservative_chr1B_4345	miRNA	TraesCS4D02G202800
unconservative_chr1B_4345	miRNA	TraesCS5A02G100600
unconservative_chr1B_4345	miRNA	TraesCS5D02G113100
unconservative_chr1D_6221	miRNA	TraesCS1A02G193200
unconservative_chr1D_6221	miRNA	TraesCS1B02G208000
unconservative_chr1D_6221	miRNA	TraesCS1D02G196900
unconservative_chr1D_6221	miRNA	TraesCS3A02G506500
unconservative_chr1D_6221	miRNA	TraesCS3A02G508600
unconservative_chr1D_6221	miRNA	TraesCS3B02G038900
unconservative_chr1D_6221	miRNA	TraesCS3B02G144200
unconservative_chr1D_6221	miRNA	TraesCS3B02G574600
unconservative_chr1D_6221	miRNA	TraesCS3D02G125200
unconservative_chr1D_6221	miRNA	TraesCS4B02G332600
unconservative_chr1D_6221	miRNA	TraesCS4D02G202800
unconservative_chr1D_6221	miRNA	TraesCS5A02G100600
unconservative_chr1D_6221	miRNA	TraesCS5D02G113100
unconservative_chr3A_15059	miRNA	TraesCS1A02G058400
unconservative_chr3A_15059	miRNA	TraesCS1A02G071100
unconservative_chr3A_15059	miRNA	TraesCS1A02G095800
unconservative_chr3A_15059	miRNA	TraesCS1A02G102700
unconservative_chr3A_15059	miRNA	TraesCS1A02G369600
unconservative_chr3A_15059	miRNA	TraesCS1A02G414000
unconservative_chr3A_15059	miRNA	TraesCS1B02G050200
unconservative_chr3A_15059	miRNA	TraesCS1B02G060700
unconservative_chr3A_15059	miRNA	TraesCS1B02G122000
unconservative_chr3A_15059	miRNA	TraesCS1B02G147600
unconservative_chr3A_15059	miRNA	TraesCS1B02G192900
unconservative_chr3A_15059	miRNA	TraesCS1B02G199600
unconservative_chr3A_15059	miRNA	TraesCS1B02G264900
unconservative_chr3A_15059	miRNA	TraesCS1B02G288200
unconservative_chr3A_15059	miRNA	TraesCS1B02G314000
unconservative_chr3A_15059	miRNA	TraesCS1B02G423200
unconservative_chr3A_15059	miRNA	TraesCS1B02G462300
unconservative_chr3A_15059	miRNA	TraesCS1B02G468900
unconservative_chr3A_15059	miRNA	TraesCS1B02G479300
unconservative_chr3A_15059	miRNA	TraesCS1D02G011100
unconservative_chr3A_15059	miRNA	TraesCS1D02G035300
unconservative_chr3A_15059	miRNA	TraesCS1D02G126700
unconservative_chr3A_15059	miRNA	TraesCS1D02G141100
unconservative_chr3A_15059	miRNA	TraesCS1D02G278500
unconservative_chr3A_15059	miRNA	TraesCS1D02G423200
unconservative_chr3A_15059	miRNA	TraesCS2A02G012900
unconservative_chr3A_15059	miRNA	TraesCS2A02G116100
unconservative_chr3A_15059	miRNA	TraesCS2A02G141300
unconservative_chr3A_15059	miRNA	TraesCS2A02G190500
unconservative_chr3A_15059	miRNA	TraesCS2A02G343900
unconservative_chr3A_15059	miRNA	TraesCS2A02G393800
unconservative_chr3A_15059	miRNA	TraesCS2A02G486100
unconservative_chr3A_15059	miRNA	TraesCS2A02G539900
unconservative_chr3A_15059	miRNA	TraesCS2B02G094400
unconservative_chr3A_15059	miRNA	TraesCS2B02G175800
unconservative_chr3A_15059	miRNA	TraesCS2B02G292100
unconservative_chr3A_15059	miRNA	TraesCS2B02G308300
unconservative_chr3A_15059	miRNA	TraesCS2B02G346500
unconservative_chr3A_15059	miRNA	TraesCS2B02G416900
unconservative_chr3A_15059	miRNA	TraesCS2D02G228700
unconservative_chr3A_15059	miRNA	TraesCS2D02G284000
unconservative_chr3A_15059	miRNA	TraesCS2D02G294100
unconservative_chr3A_15059	miRNA	TraesCS2D02G367900
unconservative_chr3A_15059	miRNA	TraesCS2D02G396400
unconservative_chr3A_15059	miRNA	TraesCS2D02G469200
unconservative_chr3A_15059	miRNA	TraesCS2D02G490300
unconservative_chr3A_15059	miRNA	TraesCS2D02G496500
unconservative_chr3A_15059	miRNA	TraesCS3A02G163000
unconservative_chr3A_15059	miRNA	TraesCS3A02G191100
unconservative_chr3A_15059	miRNA	TraesCS3A02G272100
unconservative_chr3A_15059	miRNA	TraesCS3A02G319900
unconservative_chr3A_15059	miRNA	TraesCS3A02G345800
unconservative_chr3A_15059	miRNA	TraesCS3A02G362100
unconservative_chr3A_15059	miRNA	TraesCS3A02G397900
unconservative_chr3A_15059	miRNA	TraesCS3A02G492100
unconservative_chr3A_15059	miRNA	TraesCS3B02G114800
unconservative_chr3A_15059	miRNA	TraesCS3B02G166100
unconservative_chr3A_15059	miRNA	TraesCS3B02G194100
unconservative_chr3A_15059	miRNA	TraesCS3B02G293700
unconservative_chr3A_15059	miRNA	TraesCS3B02G332500
unconservative_chr3A_15059	miRNA	TraesCS3B02G413100
unconservative_chr3A_15059	miRNA	TraesCS3D02G143600
unconservative_chr3A_15059	miRNA	TraesCS3D02G159100
unconservative_chr3A_15059	miRNA	TraesCS3D02G279500
unconservative_chr3A_15059	miRNA	TraesCS3D02G391800
unconservative_chr3A_15059	miRNA	TraesCS4A02G019900
unconservative_chr3A_15059	miRNA	TraesCS4A02G097400
unconservative_chr3A_15059	miRNA	TraesCS4A02G237400
unconservative_chr3A_15059	miRNA	TraesCS4A02G433900
unconservative_chr3A_15059	miRNA	TraesCS4B02G001700
unconservative_chr3A_15059	miRNA	TraesCS4B02G197800
unconservative_chr3A_15059	miRNA	TraesCS4B02G241500
unconservative_chr3A_15059	miRNA	TraesCS4D02G058400
unconservative_chr3A_15059	miRNA	TraesCS4D02G076100
unconservative_chr3A_15059	miRNA	TraesCS4D02G188600
unconservative_chr3A_15059	miRNA	TraesCS5A02G087100
unconservative_chr3A_15059	miRNA	TraesCS5A02G186200
unconservative_chr3A_15059	miRNA	TraesCS5A02G213900
unconservative_chr3A_15059	miRNA	TraesCS5A02G222700
unconservative_chr3A_15059	miRNA	TraesCS5A02G272400
unconservative_chr3A_15059	miRNA	TraesCS5A02G331800
unconservative_chr3A_15059	miRNA	TraesCS5A02G476700
unconservative_chr3A_15059	miRNA	TraesCS5B02G159000
unconservative_chr3A_15059	miRNA	TraesCS5B02G221700
unconservative_chr3A_15059	miRNA	TraesCS5B02G223800
unconservative_chr3A_15059	miRNA	TraesCS5B02G272600
unconservative_chr3A_15059	miRNA	TraesCS5B02G484400
unconservative_chr3A_15059	miRNA	TraesCS5D02G198000
unconservative_chr3A_15059	miRNA	TraesCS5D02G207500
unconservative_chr3A_15059	miRNA	TraesCS5D02G243700
unconservative_chr3A_15059	miRNA	TraesCS5D02G270600
unconservative_chr3A_15059	miRNA	TraesCS5D02G442300
unconservative_chr3A_15059	miRNA	TraesCS6A02G001600
unconservative_chr3A_15059	miRNA	TraesCS6A02G033300
unconservative_chr3A_15059	miRNA	TraesCS6A02G131300
unconservative_chr3A_15059	miRNA	TraesCS6A02G316400
unconservative_chr3A_15059	miRNA	TraesCS6A02G333600
unconservative_chr3A_15059	miRNA	TraesCS6B02G347000
unconservative_chr3A_15059	miRNA	TraesCS6B02G462700
unconservative_chr3A_15059	miRNA	TraesCS6D02G090300
unconservative_chr3A_15059	miRNA	TraesCS6D02G104600
unconservative_chr3A_15059	miRNA	TraesCS6D02G265100
unconservative_chr3A_15059	miRNA	TraesCS6D02G274400
unconservative_chr3A_15059	miRNA	TraesCS6D02G388700
unconservative_chr3A_15059	miRNA	TraesCS7A02G096700
unconservative_chr3A_15059	miRNA	TraesCS7A02G120000
unconservative_chr3A_15059	miRNA	TraesCS7A02G205700
unconservative_chr3A_15059	miRNA	TraesCS7A02G223500
unconservative_chr3A_15059	miRNA	TraesCS7A02G301300
unconservative_chr3A_15059	miRNA	TraesCS7A02G346100
unconservative_chr3A_15059	miRNA	TraesCS7A02G455400
unconservative_chr3A_15059	miRNA	TraesCS7A02G483700
unconservative_chr3A_15059	miRNA	TraesCS7A02G492800
unconservative_chr3A_15059	miRNA	TraesCS7B02G028200
unconservative_chr3A_15059	miRNA	TraesCS7B02G043200
unconservative_chr3A_15059	miRNA	TraesCS7B02G093400
unconservative_chr3A_15059	miRNA	TraesCS7B02G181700
unconservative_chr3A_15059	miRNA	TraesCS7B02G331900
unconservative_chr3A_15059	miRNA	TraesCS7B02G356800
unconservative_chr3A_15059	miRNA	TraesCS7D02G260900
unconservative_chr3A_15059	miRNA	TraesCS7D02G351900
unconservative_chr3A_15059	miRNA	TraesCSU02G067600
unconservative_chr4A_20690	miRNA	TraesCS1B02G395100
unconservative_chr4A_20690	miRNA	TraesCS2A02G064900
unconservative_chr4A_20690	miRNA	TraesCS2A02G388900
unconservative_chr4A_20690	miRNA	TraesCS2B02G406900
unconservative_chr4A_20690	miRNA	TraesCS2D02G063000
unconservative_chr4A_20690	miRNA	TraesCS2D02G386700
unconservative_chr4A_20690	miRNA	TraesCS4A02G428800
unconservative_chr4A_20690	miRNA	TraesCS5A02G013400
unconservative_chr4A_20690	miRNA	TraesCS6A02G173900
unconservative_chr4A_20690	miRNA	TraesCS6B02G201800
unconservative_chr4A_20690	miRNA	TraesCS7D02G230400
unconservative_chr4A_20694	miRNA	TraesCS1A02G211900
unconservative_chr4A_20694	miRNA	TraesCS1A02G244700
unconservative_chr4A_20694	miRNA	TraesCS1B02G255900
unconservative_chr4A_20694	miRNA	TraesCS1D02G244400
unconservative_chr4A_20694	miRNA	TraesCS2B02G535800
unconservative_chr4A_20694	miRNA	TraesCS2B02G565200
unconservative_chr4A_20694	miRNA	TraesCS4A02G135700
unconservative_chr4A_20694	miRNA	TraesCS4A02G311300
unconservative_chr4A_20694	miRNA	TraesCS4B02G169900
unconservative_chr4A_20694	miRNA	TraesCS4B02G302500
unconservative_chr4A_20694	miRNA	TraesCS4D02G301000
unconservative_chr4A_20694	miRNA	TraesCS5B02G167600
unconservative_chr4A_20694	miRNA	TraesCS5B02G322700
unconservative_chr4A_20694	miRNA	TraesCS5B02G411900
unconservative_chr4A_20694	miRNA	TraesCS5D02G416900
unconservative_chr4A_20694	miRNA	TraesCS6A02G173900
unconservative_chr4A_20694	miRNA	TraesCS6B02G201800
unconservative_chr4A_21696	miRNA	TraesCS1A02G034300
unconservative_chr4A_21696	miRNA	TraesCS1A02G174000
unconservative_chr4A_21696	miRNA	TraesCS1A02G218200
unconservative_chr4A_21696	miRNA	TraesCS1A02G228000
unconservative_chr4A_21696	miRNA	TraesCS1A02G257200
unconservative_chr4A_21696	miRNA	TraesCS1B02G007900
unconservative_chr4A_21696	miRNA	TraesCS1B02G050200
unconservative_chr4A_21696	miRNA	TraesCS1B02G242400
unconservative_chr4A_21696	miRNA	TraesCS1B02G417200
unconservative_chr4A_21696	miRNA	TraesCS1B02G425200
unconservative_chr4A_21696	miRNA	TraesCS1D02G035300
unconservative_chr4A_21696	miRNA	TraesCS1D02G133100
unconservative_chr4A_21696	miRNA	TraesCS1D02G212800
unconservative_chr4A_21696	miRNA	TraesCS1D02G342000
unconservative_chr4A_21696	miRNA	TraesCS2A02G151800
unconservative_chr4A_21696	miRNA	TraesCS2A02G152000
unconservative_chr4A_21696	miRNA	TraesCS2A02G246400
unconservative_chr4A_21696	miRNA	TraesCS2A02G448000
unconservative_chr4A_21696	miRNA	TraesCS2B02G213500
unconservative_chr4A_21696	miRNA	TraesCS2B02G260800
unconservative_chr4A_21696	miRNA	TraesCS2B02G270700
unconservative_chr4A_21696	miRNA	TraesCS2B02G464500
unconservative_chr4A_21696	miRNA	TraesCS2B02G476900
unconservative_chr4A_21696	miRNA	TraesCS2B02G593300
unconservative_chr4A_21696	miRNA	TraesCS2D02G099800
unconservative_chr4A_21696	miRNA	TraesCS2D02G157000
unconservative_chr4A_21696	miRNA	TraesCS2D02G394800
unconservative_chr4A_21696	miRNA	TraesCS2D02G442600
unconservative_chr4A_21696	miRNA	TraesCS3A02G056400
unconservative_chr4A_21696	miRNA	TraesCS3A02G059600
unconservative_chr4A_21696	miRNA	TraesCS3B02G036400
unconservative_chr4A_21696	miRNA	TraesCS3B02G100400
unconservative_chr4A_21696	miRNA	TraesCS3B02G172700
unconservative_chr4A_21696	miRNA	TraesCS3B02G247700
unconservative_chr4A_21696	miRNA	TraesCS3B02G323500
unconservative_chr4A_21696	miRNA	TraesCS3D02G154400
unconservative_chr4A_21696	miRNA	TraesCS3D02G159200
unconservative_chr4A_21696	miRNA	TraesCS3D02G331500
unconservative_chr4A_21696	miRNA	TraesCS3D02G342400
unconservative_chr4A_21696	miRNA	TraesCS4A02G028300
unconservative_chr4A_21696	miRNA	TraesCS4A02G259700
unconservative_chr4A_21696	miRNA	TraesCS4A02G283900
unconservative_chr4A_21696	miRNA	TraesCS4A02G293000
unconservative_chr4A_21696	miRNA	TraesCS4A02G312300
unconservative_chr4A_21696	miRNA	TraesCS4A02G457700
unconservative_chr4A_21696	miRNA	TraesCS4B02G117400
unconservative_chr4A_21696	miRNA	TraesCS4B02G120000
unconservative_chr4A_21696	miRNA	TraesCS4B02G241500
unconservative_chr4A_21696	miRNA	TraesCS4D02G011200
unconservative_chr4A_21696	miRNA	TraesCS4D02G188700
unconservative_chr4A_21696	miRNA	TraesCS4D02G241100
unconservative_chr4A_21696	miRNA	TraesCS5A02G025600
unconservative_chr4A_21696	miRNA	TraesCS5A02G071300
unconservative_chr4A_21696	miRNA	TraesCS5A02G163000
unconservative_chr4A_21696	miRNA	TraesCS5A02G179000
unconservative_chr4A_21696	miRNA	TraesCS5A02G251200
unconservative_chr4A_21696	miRNA	TraesCS5A02G369800
unconservative_chr4A_21696	miRNA	TraesCS5A02G424700
unconservative_chr4A_21696	miRNA	TraesCS5A02G467600
unconservative_chr4A_21696	miRNA	TraesCS5A02G468400
unconservative_chr4A_21696	miRNA	TraesCS5A02G527600
unconservative_chr4A_21696	miRNA	TraesCS5B02G062400
unconservative_chr4A_21696	miRNA	TraesCS5B02G236200
unconservative_chr4A_21696	miRNA	TraesCS5B02G272600
unconservative_chr4A_21696	miRNA	TraesCS5B02G277200
unconservative_chr4A_21696	miRNA	TraesCS5B02G394500
unconservative_chr4A_21696	miRNA	TraesCS5B02G407300
unconservative_chr4A_21696	miRNA	TraesCS5B02G426700
unconservative_chr4A_21696	miRNA	TraesCS5B02G442300
unconservative_chr4A_21696	miRNA	TraesCS5D02G006100
unconservative_chr4A_21696	miRNA	TraesCS5D02G065300
unconservative_chr4A_21696	miRNA	TraesCS5D02G083500
unconservative_chr4A_21696	miRNA	TraesCS5D02G168000
unconservative_chr4A_21696	miRNA	TraesCS5D02G259100
unconservative_chr4A_21696	miRNA	TraesCS5D02G284800
unconservative_chr4A_21696	miRNA	TraesCS5D02G399300
unconservative_chr4A_21696	miRNA	TraesCS5D02G433200
unconservative_chr4A_21696	miRNA	TraesCS5D02G446500
unconservative_chr4A_21696	miRNA	TraesCS5D02G456600
unconservative_chr4A_21696	miRNA	TraesCS6A02G190200
unconservative_chr4A_21696	miRNA	TraesCS6A02G350600
unconservative_chr4A_21696	miRNA	TraesCS6A02G350700
unconservative_chr4A_21696	miRNA	TraesCS6B02G383600
unconservative_chr4A_21696	miRNA	TraesCS6B02G383800
unconservative_chr4A_21696	miRNA	TraesCS6D02G234700
unconservative_chr4A_21696	miRNA	TraesCS6D02G275300
unconservative_chr4A_21696	miRNA	TraesCS6D02G277000
unconservative_chr4A_21696	miRNA	TraesCS6D02G333000
unconservative_chr4A_21696	miRNA	TraesCS6D02G333100
unconservative_chr4A_21696	miRNA	TraesCS6D02G333600
unconservative_chr4A_21696	miRNA	TraesCS7A02G170300
unconservative_chr4A_21696	miRNA	TraesCS7A02G381700
unconservative_chr4A_21696	miRNA	TraesCS7A02G392400
unconservative_chr4A_21696	miRNA	TraesCS7A02G424800
unconservative_chr4A_21696	miRNA	TraesCS7A02G428200
unconservative_chr4A_21696	miRNA	TraesCS7A02G430400
unconservative_chr4A_21696	miRNA	TraesCS7A02G529900
unconservative_chr4A_21696	miRNA	TraesCS7A02G552400
unconservative_chr4A_21696	miRNA	TraesCS7B02G129800
unconservative_chr4A_21696	miRNA	TraesCS7B02G137600
unconservative_chr4A_21696	miRNA	TraesCS7B02G211600
unconservative_chr4A_21696	miRNA	TraesCS7B02G286300
unconservative_chr4A_21696	miRNA	TraesCS7B02G439100
unconservative_chr4A_21696	miRNA	TraesCS7B02G446900
unconservative_chr4A_21696	miRNA	TraesCS7D02G272800
unconservative_chr4A_21696	miRNA	TraesCS7D02G317700
unconservative_chr4A_21696	miRNA	TraesCS7D02G414400
unconservative_chr4A_21696	miRNA	TraesCSU02G064700
unconservative_chr5A_26151	miRNA	TraesCS1A02G157900
unconservative_chr5A_26151	miRNA	TraesCS1A02G261700
unconservative_chr5A_26151	miRNA	TraesCS1A02G360300
unconservative_chr5A_26151	miRNA	TraesCS1B02G142600
unconservative_chr5A_26151	miRNA	TraesCS1B02G174100
unconservative_chr5A_26151	miRNA	TraesCS1B02G232500
unconservative_chr5A_26151	miRNA	TraesCS1B02G251600
unconservative_chr5A_26151	miRNA	TraesCS1D02G200600
unconservative_chr5A_26151	miRNA	TraesCS1D02G220700
unconservative_chr5A_26151	miRNA	TraesCS1D02G261700
unconservative_chr5A_26151	miRNA	TraesCS1D02G370700
unconservative_chr5A_26151	miRNA	TraesCS2A02G286500
unconservative_chr5A_26151	miRNA	TraesCS2A02G371700
unconservative_chr5A_26151	miRNA	TraesCS2A02G469100
unconservative_chr5A_26151	miRNA	TraesCS2B02G154000
unconservative_chr5A_26151	miRNA	TraesCS2B02G200100
unconservative_chr5A_26151	miRNA	TraesCS2B02G244600
unconservative_chr5A_26151	miRNA	TraesCS2B02G266700
unconservative_chr5A_26151	miRNA	TraesCS2B02G492000
unconservative_chr5A_26151	miRNA	TraesCS2B02G546400
unconservative_chr5A_26151	miRNA	TraesCS2B02G628800
unconservative_chr5A_26151	miRNA	TraesCS2D02G014800
unconservative_chr5A_26151	miRNA	TraesCS2D02G135100
unconservative_chr5A_26151	miRNA	TraesCS3A02G259700
unconservative_chr5A_26151	miRNA	TraesCS3A02G344600
unconservative_chr5A_26151	miRNA	TraesCS3A02G391600
unconservative_chr5A_26151	miRNA	TraesCS3B02G167000
unconservative_chr5A_26151	miRNA	TraesCS3B02G290300
unconservative_chr5A_26151	miRNA	TraesCS3B02G309000
unconservative_chr5A_26151	miRNA	TraesCS3B02G404400
unconservative_chr5A_26151	miRNA	TraesCS3B02G404600
unconservative_chr5A_26151	miRNA	TraesCS3D02G004100
unconservative_chr5A_26151	miRNA	TraesCS3D02G148900
unconservative_chr5A_26151	miRNA	TraesCS3D02G249400
unconservative_chr5A_26151	miRNA	TraesCS3D02G275200
unconservative_chr5A_26151	miRNA	TraesCS3D02G317900
unconservative_chr5A_26151	miRNA	TraesCS3D02G537900
unconservative_chr5A_26151	miRNA	TraesCS4A02G035400
unconservative_chr5A_26151	miRNA	TraesCS4A02G145500
unconservative_chr5A_26151	miRNA	TraesCS4A02G192900
unconservative_chr5A_26151	miRNA	TraesCS4A02G193100
unconservative_chr5A_26151	miRNA	TraesCS4A02G193400
unconservative_chr5A_26151	miRNA	TraesCS4A02G308400
unconservative_chr5A_26151	miRNA	TraesCS4A02G347200
unconservative_chr5A_26151	miRNA	TraesCS4A02G475200
unconservative_chr5A_26151	miRNA	TraesCS4B02G124700
unconservative_chr5A_26151	miRNA	TraesCS4B02G296400
unconservative_chr5A_26151	miRNA	TraesCS4B02G297100
unconservative_chr5A_26151	miRNA	TraesCS4B02G318000
unconservative_chr5A_26151	miRNA	TraesCS4B02G375200
unconservative_chr5A_26151	miRNA	TraesCS4D02G153500
unconservative_chr5A_26151	miRNA	TraesCS4D02G213800
unconservative_chr5A_26151	miRNA	TraesCS4D02G274400
unconservative_chr5A_26151	miRNA	TraesCS4D02G314400
unconservative_chr5A_26151	miRNA	TraesCS4D02G361900
unconservative_chr5A_26151	miRNA	TraesCS5A02G222700
unconservative_chr5A_26151	miRNA	TraesCS5A02G305100
unconservative_chr5A_26151	miRNA	TraesCS5A02G322700
unconservative_chr5A_26151	miRNA	TraesCS5A02G370300
unconservative_chr5A_26151	miRNA	TraesCS5A02G388300
unconservative_chr5A_26151	miRNA	TraesCS5A02G442800
unconservative_chr5A_26151	miRNA	TraesCS5A02G476700
unconservative_chr5A_26151	miRNA	TraesCS5A02G538000
unconservative_chr5A_26151	miRNA	TraesCS5B02G221700
unconservative_chr5A_26151	miRNA	TraesCS5B02G447300
unconservative_chr5A_26151	miRNA	TraesCS5D02G126000
unconservative_chr5A_26151	miRNA	TraesCS5D02G208900
unconservative_chr5A_26151	miRNA	TraesCS5D02G230500
unconservative_chr5A_26151	miRNA	TraesCS5D02G307000
unconservative_chr5A_26151	miRNA	TraesCS5D02G329600
unconservative_chr5A_26151	miRNA	TraesCS5D02G437700
unconservative_chr5A_26151	miRNA	TraesCS6A02G001100
unconservative_chr5A_26151	miRNA	TraesCS6A02G007500
unconservative_chr5A_26151	miRNA	TraesCS6A02G403700
unconservative_chr5A_26151	miRNA	TraesCS6B02G372500
unconservative_chr5A_26151	miRNA	TraesCS6D02G358700
unconservative_chr5A_26151	miRNA	TraesCS7A02G033400
unconservative_chr5A_26151	miRNA	TraesCS7A02G042500
unconservative_chr5A_26151	miRNA	TraesCS7A02G151000
unconservative_chr5A_26151	miRNA	TraesCS7A02G236500
unconservative_chr5A_26151	miRNA	TraesCS7A02G252000
unconservative_chr5A_26151	miRNA	TraesCS7A02G361000
unconservative_chr5A_26151	miRNA	TraesCS7A02G523900
unconservative_chr5A_26151	miRNA	TraesCS7B02G138900
unconservative_chr5A_26151	miRNA	TraesCS7B02G331900
unconservative_chr5A_26151	miRNA	TraesCS7B02G369600
unconservative_chr5A_26151	miRNA	TraesCS7B02G441200
unconservative_chr5A_26151	miRNA	TraesCS7D02G152900
unconservative_chr5A_26151	miRNA	TraesCS7D02G236700
unconservative_chr5A_26151	miRNA	TraesCS7D02G250100
unconservative_chr5A_26151	miRNA	TraesCS7D02G321600
unconservative_chr5A_26151	miRNA	TraesCS7D02G363200
unconservative_chr5A_26151	miRNA	TraesCS7D02G432800
unconservative_chr5A_26151	miRNA	TraesCS7D02G512900
unconservative_chr6A_33993	miRNA	TraesCS1A02G257300
unconservative_chr6A_33993	miRNA	TraesCS1A02G400500
unconservative_chr6A_33993	miRNA	TraesCS1B02G007800
unconservative_chr6A_33993	miRNA	TraesCS1B02G071500
unconservative_chr6A_33993	miRNA	TraesCS1B02G418000
unconservative_chr6A_33993	miRNA	TraesCS1B02G420300
unconservative_chr6A_33993	miRNA	TraesCS1D02G019900
unconservative_chr6A_33993	miRNA	TraesCS1D02G261700
unconservative_chr6A_33993	miRNA	TraesCS1D02G400300
unconservative_chr6A_33993	miRNA	TraesCS2A02G387400
unconservative_chr6A_33993	miRNA	TraesCS2A02G593000
unconservative_chr6A_33993	miRNA	TraesCS2B02G591300
unconservative_chr6A_33993	miRNA	TraesCS2D02G104200
unconservative_chr6A_33993	miRNA	TraesCS2D02G356200
unconservative_chr6A_33993	miRNA	TraesCS2D02G385000
unconservative_chr6A_33993	miRNA	TraesCS2D02G567600
unconservative_chr6A_33993	miRNA	TraesCS3A02G441700
unconservative_chr6A_33993	miRNA	TraesCS3A02G495500
unconservative_chr6A_33993	miRNA	TraesCS3B02G164500
unconservative_chr6A_33993	miRNA	TraesCS3B02G309000
unconservative_chr6A_33993	miRNA	TraesCS3D02G275200
unconservative_chr6A_33993	miRNA	TraesCS4A02G044500
unconservative_chr6A_33993	miRNA	TraesCS4A02G218900
unconservative_chr6A_33993	miRNA	TraesCS4B02G186900
unconservative_chr6A_33993	miRNA	TraesCS4B02G265600
unconservative_chr6A_33993	miRNA	TraesCS4D02G076000
unconservative_chr6A_33993	miRNA	TraesCS4D02G188200
unconservative_chr6A_33993	miRNA	TraesCS5B02G411900
unconservative_chr6A_33993	miRNA	TraesCS5D02G416900
unconservative_chr6A_33993	miRNA	TraesCS6B02G035700
unconservative_chr6A_33993	miRNA	TraesCS6B02G241500
unconservative_chr6A_33993	miRNA	TraesCS6B02G262800
unconservative_chr6A_33993	miRNA	TraesCS6D02G274400
unconservative_chr6A_33993	miRNA	TraesCS7A02G325100
unconservative_chr6A_33993	miRNA	TraesCS7A02G383600
unconservative_chr6A_33993	miRNA	TraesCS7B02G010000
unconservative_chr6A_33993	miRNA	TraesCS7B02G276600
unconservative_chr6A_33993	miRNA	TraesCS7D02G237300
unconservative_chr7A_39414	miRNA	TraesCS2A02G321500
unconservative_chr7A_39414	miRNA	TraesCS2A02G378500
unconservative_chr7A_39414	miRNA	TraesCS2A02G539900
unconservative_chr7A_39414	miRNA	TraesCS2B02G041600
unconservative_chr7A_39414	miRNA	TraesCS2B02G078200
unconservative_chr7A_39414	miRNA	TraesCS2B02G250700
unconservative_chr7A_39414	miRNA	TraesCS3A02G346100
unconservative_chr7A_39414	miRNA	TraesCS3D02G165700
unconservative_chr7A_39414	miRNA	TraesCS3D02G339800
unconservative_chr7A_39414	miRNA	TraesCS4A02G086800
unconservative_chr7A_39414	miRNA	TraesCS5B02G356300
unconservative_chr7A_39414	miRNA	TraesCS6A02G420900
unconservative_chr7B_41814	miRNA	TraesCS2A02G321500
unconservative_chr7B_41814	miRNA	TraesCS2A02G378500
unconservative_chr7B_41814	miRNA	TraesCS2A02G539900
unconservative_chr7B_41814	miRNA	TraesCS2B02G041600
unconservative_chr7B_41814	miRNA	TraesCS2B02G078200
unconservative_chr7B_41814	miRNA	TraesCS2B02G250700
unconservative_chr7B_41814	miRNA	TraesCS3A02G346100
unconservative_chr7B_41814	miRNA	TraesCS3D02G165700
unconservative_chr7B_41814	miRNA	TraesCS3D02G339800
unconservative_chr7B_41814	miRNA	TraesCS4A02G086800
unconservative_chr7B_41814	miRNA	TraesCS5B02G356300
unconservative_chr7B_41814	miRNA	TraesCS6A02G420900
