# Supplementary material for: The TaDof-2D–miR1832–TaP450-7A module regulates low-temperature-induced seed dormancy release in wheat
Source: Plant Commun. 2026 Jan 30;7(7):101749. doi: 10.1016/j.xplc.2026.101749 (PMC13370231; doi:10.1016/j.xplc.2026.101749)
Supplement: Supplemental Table 7. Genotypes of the CAPS marker 1832 detected in 160 wheat varieties. [file mmc7.xlsx]

## Sheet: Sheet1
Supplemental Table 7 Genotypes of the CAPS marker 1832 detected in 160 wheat varieties (160WVs).
Variety	1832	Variety	1832
FuKuhO	G	Shehongdayu	G
Aikang58	G	Sichuanyuangusongdahonghua	G
Aizao64	G	Suiningtuotuomai	G
Bainong207	G	Waitoubai	A
Bainong419	G	Wanxianbaimaizi	G
Bainong64	G	Wangshuibai	A
Changmai20	G	Yanbianqingkemai	G
Chuanmai42	G	Zhongjiangzhangmangbaixiaomai	G
Fanmai5	G	Zitongnvermai	G
Fenghua8829	G	Yingshanghong	A
Handan6172	G	Hongmai	G
Hengguan35	G	Hongmangchun21	A
Huacheng3366	G	Hongyouzi	G
Huaimai20	G	Wuhuatou	A
Huaimai33	G	Qinglanmai	A
Jimai20	G	Hongchunmai	A
Jimai22	G	Tiandengxiaomai	A
Jimai44	G	Yishanxiaomai	A
Jinan17	G	Youmai	A
Jishi02-1	G	Qianjiaomai	G
Jinhe9123	G	Yuguo	A
Jing411	G	Huawanmai24	G
KangF	G	Zhengshi9170	G
Lankao298	G	Pumai157	G
Luyuan502	G	Zhengmai2018	G
Luomai36	G	Shangnong5	G
Mianmai37	G	Luomai47	G
Ningmai13	G	Anke1506	G
Ningmai9hao	G	Demai100	G
Nongda1108	G	Gaoyou2018	G
Shengxuan6	G	Henong825	G
Shijiazhuang8	G	Heng1589	G
Shimai12	G	Huacheng5157	G
Shiyou17	G	Huaihe0615	G
Wanmai715	G	Huaihe12013	G
Wanmai19	G	Huaimai1403	G
Wanmai38	G	Jimai31	G
Wanximai0638	G	Jiangmai178	G
Weilong169	G	Wansu0891	G
Weilai0818	G	Wansu1510	G
Wumai988	G	Xichun169	G
Xinong511	G	Xumai18197	G
Xinong822	G	Yumai9	G
Xinmai26	G	Yunong69	G
XumaiDH9	G	Zhaofeng36	G
Yannong1212	G	Ag303	G
Yannong15	G	Dp34	G
Yannong19	G	Dp36	A
Yanzhan4110	G	Pubing01	G
Yang157	G	Xiaoyan6	G
Yangmai158	G	Zhongke166	G
Yangmai16	G	Shannong2-16	G
Yangnuomai1	G	Annong216	G
Zhenmai9	G	Annong217	G
Zheng9023	G	Annong218	G
Zhengmai366	G	Annong92484	G
Zhengmai7698	G	Annong9267	G
Zhongmai578	G	Annong98	G
Zhongyou9507	G	Annong0419	G
Zhou98165	G	Annong0711	G
Zhoumai16	G	Annong1106	G
Zhoumai18	G	Annong1124	G
Zhoumai27	G	Annong1589	G
Zhouyuan9369	G	Annong185	G
Zhumai126	G	Annong188	G
Xinmai18	G	Annong197	G
Yangxiaomai	A	HY-4	A
Baijiaozi	A	HY-5	A
Dahongpao	A	HY-6	A
Zuantoubaike	A	SZ-3	A
Hongzhangqi	A	SZ-5	A
Hulutou	G	SZ-7	A
Meiqianwu	A	SZ-14	A
Quetuimai	G	SZ-25	G
Yazuixiaomai	A	Lemai207	G
Yazuizi	A	Huaimai21	G
Zaoxiaomai	G	Zhongmai895	G
Fulingxuxumai	G	Sumai3	G
Langzhongbaimaizi	G	Annong8455	G
Luxianwumanghonghuamai	G	Guomai9	G
