# Supplementary material for: The TaDof-2D–miR1832–TaP450-7A module regulates low-temperature-induced seed dormancy release in wheat
Source: Plant Commun. 2026 Jan 30;7(7):101749. doi: 10.1016/j.xplc.2026.101749 (PMC13370231; doi:10.1016/j.xplc.2026.101749)
Supplement: Supplemental Table 9. Genotypes of the CAPS marker 1832 detected in 124 landraces and 245 improved varieties [file mmc8.xlsx]

## Sheet: Sheet1
Supplemental Table 9 Genotypes of the CAPS marker 1832 detected in 124 landraces and 245 improved varieties.
245 improved varieties
Variety	1832	Variety	1832	Variety	1832	Variety	1832
Yangmai158	G	Jinmai73	G	Neimai836	G	Nongda1108	G
Annong9267	G	Chuanmai42	G	Qianmai18	G	Heng09－6186	G
Annong92484w	G	Mianmai37	G	Qian102032-8	G	JinLi106	G
Wanmai38	G	Gaoyou2018	G	Qian079939-5	G	Luo2708	G
Aizao64	G	Cp01-27-3-1-1	G	Qian079984-14	G	Ls6045	G
Zheng9023	G	Cp02-8-5-6-1	G	Changhe25	G	Shannong70	G
Bainong64	G	Cp02-9-3-1-1-1	G	Xiannong1hao	G	Jimai325	G
Xiaoyan6hao	G	Cp01-39-3-2-4	G	Junmai35	G	Xinong266	G
Glenlen	G	Shimai12	G	Mingtian0417	G	Cunmai8hao	G
Zhoumai16	G	Shimai18	G	Zhongfan5hao	G	Cp06-11-10-1 f7	G
02p67	G	ShiYou17	G	Womai8hao	G	Cp06-31-7-1-1 f7	G
02y151	G	JiShi02-1	G	Yanzhan4110	A	Cp02-62-1-2-2-3 f10	G
Handan6172	G	Ji5265	G	Xinong622	A	Cp20-35-1-5-1-1-1 f12	G
Aikang58	G	Bainongaikang58	G	Huapei8hao	G	Yang11	G
Zhoumai18	G	Annong1006	G	Fengdecunmai5hao	G	11-6009	G
Lian9791	G	Annong1007	G	Guanmai1hao	G	Huaimai16	G
Y14	G	Annong1025	G	Guomai10hao	G	Huaimai17	G
Y18	G	Liangxing66	G	JinLi88	G	Huaimai18	G
E158	G	Annong8455	G	Luomai05159	G	Huaimai21	G
Xinmai9408	G	Liangxing99	G	Luo6073	G	Huaimai29	G
Zhengmai3666	G	Shannong05-066	G	Zhengyumai518	A	Huaimai0705	G
Dh6197	G	Xuke1hao	G	Huaimai0882	G	Zhonghe-6	A
Shannong785	G	984121	G	Xumai9074	G	Zhonghe-57	G
03g7	G	Henong825	G	Luyuan502	G	Zhonghe-58	G
ShiB03-5672	G	Zhengmai883	G	Luo2267	G	Zhonghe-108	G
X9610	G	Zhoumai25	G	Zhongyuan18	G	Zhonghe-119	G
Xumai270	G	Huacheng699	G	Huarui0712	G	Zhonghe-126	G
Huaimai0208	G	Zi0706	G	Huaishi0808	G	Zhonghe-123	G
Zhou98165	G	Wannong606	G	Guoshengmai1hao	G	Yannong19	G
Xinmai18	G	Longke0901	G	Wanke09636	G	Zhengyumai0519	G
Xinong889	G	Su853	G	Annong1114	G	Quanmai890	G
Huaihe0308	G	Hongwan3hao	G	Annong1115	G	Fengdecunmai12hao	G
Fenghua8829	G	Wankenmai081	G	Annong1116	G	Xuke718	G
Neixiang203	G	Dinghong208	G	Annong1118	G	Xinmai2111	G
Huaimai0320	G	Ning0717	G	Annong1124	G	Lankao181	G
Xinmai19023	G	Bainong898	G	Annong1126	G	Dehongfumai6hao	G
JiNan17	G	Bainong3271	G	Annong1127	G	Xianmai68	G
Jimai19	G	R77/6	G	Annong1128	G	Xinong529	G
Jimai20	G	Yangmai16	G	Annong1129	G	Lunxuan21	G
Jimai22	G	Annong0950	G	Annong1130	G	Yanke028	G
876	G	Tai18	G	Annong1131	G	Luo4688	G
Enesco	G	Yunong69	G	Lunxuan988	G	Xumai6hao	G
Faro	G	Zhongmai1195	G	Bainong207	G	Guomai0526	G
Tupatecor	G	Zhongmai1187	G	Fanmai8hao	G	W1028	G
Mianmai39	G	Zhongmai1143	G	Zhongmai895	G	Caizhi24hao	G
Shijiazhuang8hao	G	Zhongyu1026	G	Zhoumai27	G	Yimai11	G
Shijiazhuang15	G	Zhongyu1095	G	Huaimai05155	G	Hhw08-01	G
LanKao298	G	Luo6099	G	Luo3429	G	Xinong1211	G
Ligao6hao	G	Luo6078	G	Tianmin198	G	Huaishi0916	G
Fanmai5hao	G	Xinmai23	G	Annong0942-13	G	Fanmai5039	G
Kaimai18	G	Xinmai19	G	Hengguan35	G	Annongdawh2012-6	G
Annong0822	G	Linyou8159	G	Su553	G	Longke1211	G
Tai10604	G	Yangmai20	G	YAnnong21	G	Jiabao1hao	G
Niavt14	G	Yangmai19	G	YAnnong24	G	Sui1216	G
Jinhe9123	G	Taikong6hao	G	Yan2415	G	Longke1221	G
Guinong775	G	Yangnuomai1hao	G	YAnnong999	G	Changhe23	G
Ar2	G	Xingmai6hao	G	Long10135	G	Longanmai968	G
03-885	G	Yumai7hao	G	Zhongmai14	G	Quanmai1094	G
02-192	G	Yu0926	G	Zhongluotiegan	G	Womai12hao	G
Arz	G	Neimai8hao	G	B80488-1-1	G
R146	G	Neimai10hao	G	Luo1106	G
Yi00-119	G	ZhongZhi9hao	G	Qianyu21	G
124 landraces varieties
Variety	1832	Variety	1832	Variety	1832	Variety	1832
Baikemai	A	Guangtoumai	A	kangdingbendihuanghuamai	A	Xiaohongmai	A
BaikezaoMei	A	Haiyanzhong	A	Liuzhutou	A	Xiaohongmang	A
Dahongmai	A	Haiyanzhong	A	Luxianbaimaizi（2）	G	Xiaoyuhua	G
Hepomai	G	Heshangtou	A	Luxianwumanghonghuamai	A	Xueliqing	A
Liuzhutouyangxiaomai	A	Heshangtou	G	Luziqing	A	Yashezi	A
Sichuanyonggang2hao	A	Hongchunmai	A	Luopangtou	A	Yazuixiaomai	A
Wuhuatou	A	Hongkeaiqi	A	Mazhatouhuomai	G	Yazuizi	A
Youmai	A	Hongkemai	A	Maopu	A	Yanbianqingkemai	G
Zhangsihuang	A	Hongkeyangmai	A	Maotoumai	A	Yangxiaomai	A
Baiguanglangtou	A	Honglumai	A	Maotouzi	A	Yishanxiaomai	A
Baihulutou	A	Hongmazhamai	A	Meiqianwu	A	Yingshansanyuehuang	A
Baipixiaomai	A	Hongmai	G	Meiqianwu	A	Yingshanghong	A
Baizhangshao	A	Hongmai	G	Muchuanbendiguangtouxiaomai	G	Youmangxiaomai	A
Baijiaozi	G	Hongmanghong	A	Nanchongdaguangtouxiaomai	G	Youmangzhangsifang	A
Beibeichikezhuomai	A	Hongmangmai	A	Pengansanyuehuang	G	Zaoshitian	A
Caizihuang	A	Hongmangmai	A	Pilong2hao	G	Zaoxiaomai	A
Caizihuang	A	Hongmangmai	A	Qinglanmai	A	Zhangmingyuweilanmai	G
Cangpuzi	A	Hongmangxiaomai	A	Quetuimai	G	Zhangganchejianzi	A
Chejianzi	A	Hongxiaomai	A	Shehongdayu	G	Zhangmangmang	A
Chejianzi	A	Hongyouzi	G	SiChuanyuangusongdahonghua（1）	G	Zhangqibaike	A
Cuodaosiguatou	A	Hongzhangqi	A	Sichuanyuangusongdahonghua（2）	A	Zhongjiangzhangmangbaixiaomai	G
Daguchui	A	Hulutou	A	Sichuanzhangxuxuyoutiao	A	Zipisiguatou	A
Dahongmai	A	Hulutou	A	Sumai	A	Zuantoubaike	A
Dahongmang	A	Hulutou	G	Tiandengxiaomai	A	Youbao	G
Dahongpao	A	Huangmangzi	A	Tiebaomai	G	Qianjiaomai	G
Daihuangpi	A	Huangxiandali	G	Tongjianghongmai	A	Chaoanxiaomai	G
Daihuangpi	A	Huoshaobairimai	G	Tongjiangxiaohongmai	A	Chike	A
Dayouzi	A	Jizitou	A	Wushanxiaomai	G	Shengen	G
Duanmai	A	Jiantoubai	A	Xiziximai	A	Shanglinxiaomai	A
Fangzhen	A	Jinhuangmai	A	Xiaoguangtou	A	Diyouzao	A
Guanyindumai	A	Jingyanxiaomai	G	Xiaohongmai	A	Chixiaomai	A
