# Supplementary material for: The TaDof-2D–miR1832–TaP450-7A module regulates low-temperature-induced seed dormancy release in wheat
Source: Plant Commun. 2026 Jan 30;7(7):101749. doi: 10.1016/j.xplc.2026.101749 (PMC13370231; doi:10.1016/j.xplc.2026.101749)
Supplement: Supplemental Table 10. Results of yeast one-hybrid screening of the pAbAi-miR1832-A library [file mmc9.xlsx]

## Sheet: Sheet1
Supplemental Table 10 Results of yeast one-hybrid screening library of pAbAi-miR1832-A.
Gene number	Gene ID	NR annotation
pAbAi-miR1832-A-01	TraesCS1D02G105500	60S ribosomal protein L18-2-like [Aegilops tauschii subsp. tauschii]
pAbAi-miR1832-A-02	TraesCS2B02G416400	Fasciclin-like arabinogalactan protein
pAbAi-miR1832-A-03	TraesCS7A02G265200	Spermidine synthase
pAbAi-miR1832-A-04	TraesCS3D02G417200	AP-4 complex subunit epsilon
pAbAi-miR1832-A-05	TraesCS3D02G114100	Phosducin, thioredoxin-like domain-containing protein
pAbAi-miR1832-A-06	TraesCS2D02G117900	Xylose isomerase
pAbAi-miR1832-A-07	TraesCS2A02G576400	Soluble inorganic pyrophosphatase [Triticum urartu]
pAbAi-miR1832-A-08	TraesCS5D02G530300	Luc7-like protein
pAbAi-miR1832-A-09	TraesCS2A02G555100	Dihydroorotate dehydrogenase (Quinone)
pAbAi-miR1832-A-10	TraesCS6D02G225300	ubiquitin carboxyl-terminal hydrolase 3-like [Aegilops tauschii subsp. tauschii]
pAbAi-miR1832-A-11	TraesCS3A02G334500	somatic embryogenesis receptor kinase 1-like [Aegilops tauschii subsp. tauschii]
pAbAi-miR1832-A-12	TraesCS2A02G375400	Kunitz trypsin inhibitor
pAbAi-miR1832-A-13	TraesCS6A02G155300	OsSPL4 - SBP-box gene family member, expressed
pAbAi-miR1832-A-14	TraesCS4B02G006200	calmodulin-binding heat-shock protein, putative, expressed
pAbAi-miR1832-A-15	TraesCS5D02G318900	CRT-binding factor.AP2/ERF domain
pAbAi-miR1832-A-16
pAbAi-miR1832-A-17	TraesCS4D02G285100	Dof zinc finger protein
pAbAi-miR1832-A-18
pAbAi-miR1832-A-19
pAbAi-miR1832-A-20	TraesCS1A02G054900	ZOS5-03 - C2H2 zinc finger protein, expressed
pAbAi-miR1832-A-21
pAbAi-miR1832-A-22	TraesCS6B02G269700	homeobox and START domains containing protein, putative, expressed
pAbAi-miR1832-A-23	TraesCS2A02G181200	ZOS3-10 - C2H2 zinc finger protein, expressed
pAbAi-miR1832-A-24
pAbAi-miR1832-A-25	TraesCS5D02G364900	ZOS9-17 - C2H2 zinc finger protein, expressed
pAbAi-miR1832-A-26	TraesCS5D02G183000	Myb transcription factor, putative, expressed
pAbAi-miR1832-A-27	TraesCS4B02G081700	B3 DNA binding domain containing protein, expressed
pAbAi-miR1832-A-28	TraesCS6B02G285300	GATA zinc finger domain containing protein, expressed
pAbAi-miR1832-A-29	TraesCS3A02G180600	Dof zinc finger protein
pAbAi-miR1832-A-30
pAbAi-miR1832-A-31
pAbAi-miR1832-A-32	TraesCS7A02G339800	myb-like DNA-binding domain containing protein, expressed
pAbAi-miR1832-A-33	TraesCS2D02G100300	Dof zinc finger protein
pAbAi-miR1832-A-34
pAbAi-miR1832-A-35
