# Supplementary material for: The TaDof-2D–miR1832–TaP450-7A module regulates low-temperature-induced seed dormancy release in wheat
Source: Plant Commun. 2026 Jan 30;7(7):101749. doi: 10.1016/j.xplc.2026.101749 (PMC13370231; doi:10.1016/j.xplc.2026.101749)
Supplement: Supplemental Table 13. Primers used in this study [file mmc10.xlsx]

## Sheet: Sheet1
Supplemental Table 13 Primers used in this study.
Primer name	Forward primer(5'-3')	Reverse primer(5'-3')	comment
TaNCED1(TraesCS5D02G038800)	CCCAGCACTAATCGATTCC	CCGCTAACTGTATCCATGC	RT-PCR for mRNA involved in ABA pathway
TaABA8'OH (TraesCS5B02G236500)	TCCTCCAAGCAGAAGCGGT	CGTCGGCTTGAACAGGTTTG	RT-PCR for mRNA involved in ABA pathway
TaABA8'OH (TraesCS5D02G244900)	TACAGGTGGGAGGTTGTTGGA	TCGTAGTTGTCCTCAGTCGGG	RT-PCR for mRNA involved in ABA pathway
TaABI5 (TraesCS3B02G404400)	GTGGAGGAGGTGTGGGCTGAG	AGGAGGCTGCTGTGAGGGTTG	RT-PCR for mRNA involved in ABA pathway
TaABI5 (TraesCS3D02G364900)	TGGGATGGGTATCGTGAGC	CGGCTGACTCACGGTTCTT	RT-PCR for mRNA involved in ABA pathway
TaGA20ox1(TraesCS3D02G393900)	CCAAGCCTGCAACTCTCGTA	CCACACCTCTCCCATGTCAC	RT-PCR for mRNA involved in GA pathway
TaGASR7(TraesCS7A02G208100)	CCCTGCTACAACAACTGGAA	AATAGCCATCAACCGCAAG	RT-PCR for mRNA involved in GA pathway
TaGASR7(TraesCS7B02G115300)	GGACGCAGTACAAGAAGG	TTGGTCTTCCAGTTGTTGT	RT-PCR for mRNA involved in GA pathway
TaGID(TraesCS1D02G254500)	ACCATCTACGACAACCTCTGCC	TGGCGTTGAGCAGGATGTT	RT-PCR for mRNA involved in GA pathway
TaGID(TraesCS1B02G265900)	GGCGTCCAGCACAACCATCT	GTCCTGGAGCGTGACGAAGT	RT-PCR for mRNA involved in GA pathway
TaAmy1(TraesCS6A02G334200)	TTCACCACCAAAGGCATCC	TGCTCTCACTGTGTATCCCCT	RT-PCR for mRNA involved in α-amylase pathway
TaAmy1(TraesCS6B02G349700)	GTCGTGGAAGCACAATGGC	TGCGGTGGTTGATGACG	RT-PCR for mRNA involved in α-amylase pathway
TaAmy1(TraesCS6B02G349500)	CCAAGATTTACATTGACCGC	CCTTTGCCGCCAACCTT	RT-PCR for mRNA involved in α-amylase pathway
TaAmy1(TraesCS6B02G364900)	GGTGAACTGGGTGAACAAGG	CACTGTGTATGCCCTGCCT	RT-PCR for mRNA involved in α-amylase pathway
TaAmy1(TraesCS6B02G349800)	CCAAGATTTACATTGACCGC	CCTTTGCCGCCAACCTT	RT-PCR for mRNA involved in α-amylase pathway
TaAmy1(TraesCS6B02G364800)	ACTGGGAGTCGTGGAAGCA	TGCGGTGGTTGATGACG	RT-PCR for mRNA involved in α-amylase pathway
TaAmy2(TraesCS7B02G286700)	CTGGTGGCGATCAGGAA	TACTACATTCGTGTGAGCCAT	RT-PCR for mRNA involved in α-amylase pathway
TaAmy4(TraesCS5A02G238100)	ACAAGGAGGGCAACGCT	ATGTAGGCGTAGCCCATCA	RT-PCR for mRNA involved in α-amylase pathway
TaAmy4(TraesCS5B02G236600)	GAGTTATGGGGAGGCAGGT	ATGTATCCTTGAGATGAAACGG	RT-PCR for mRNA involved in α-amylase pathway
TaCM1(TraesCS7D02G168000)	TAGCATCTCCCCCCTCCTCT	GGTTTGCTGTGCGACATACTC	RT-PCR for mRNA involved in α-amylase pathway
TaCM2(TraesCS7B02G072000)	GATGGGTCTTCCGAGCAAC	ACCTTGGCGAAGTCCCTCTG	RT-PCR for mRNA involved in α-amylase pathway
miR1832	TCTCCCGATGTTTCTCAC	TCCACAAGGACCTATTTCT	primers for sequence amplification
CAPS-miR1832-pro	ACACCTTTTGTTAGTCCCA	TGACTTCATACCTGTTCCA	primers for molecular marker
RT-U6	CCCTTCGGGGACATCCGATA	CTCAAAAAAATTTGGACCATTTCT	primers for internal control
TaActin	CCTCTCTGCGCCAATCGT	TCAGCCGAGCGGGAAATTGT	primers for internal control
OsActin	AGGAAGGCTGGAAGAGGACC	CGGGAAATTGTGAGGGACAT	primers for internal control
TaP450-7A	TGCGAATCCCGATGGGGGGCTGCTA	CGCGGATCCATCACGAGGAGGAAGTT	primers for overexpressed plant
TaDof-2D	AAGAGCAGAATAAGAACAGCAACC	TCCGTGGATTATCAGAAGTTGT	primers for overexpressed plant
check-Hyg	ACGGTGTCGTCCATCACAGTTTGCC	TTCCGGAAGTGCTTGACATTGGGGA	primers for positive test (Arabidopsisand rice)
Ubi1899F/miR1832OE-R	TTTAGCCCTGCCTTCATACGCT	TCTACTTGGGTAGGAAAGCTGATGG	primers for positive test (wheat, Per-miR1832-OE)
Ubi1899F/miR1832STTM-R	TTTAGCCCTGCCTTCATACGCT	TAGCGTCTGCTATTCTTCTTCTTTAG	primers for positive test (wheat, miR1832-STTM)
STTM-miR1832	CCGGCCGTGCCCTAGGCGACG	--	primers for vector target
TaP450-7A outer primer	--	AAGGTCTCGGTGGGGTCGGG	5′RACE
TaP450-7A inner primer	--	CGTCGTAGACCCTCTCCTGC	5′RACE
TaP450-7A	TGGACTCGCTGTTCGACCTG	TGCGAGAGGACGAAGTGGCT	primers for RT-PCR
TaDof-2D	GGAGCAGTTAGTGGGCATCAA	GCCAGGGAGAAATGAAGGG	primers for RT-PCR
TaDof-3A	AAGATTCTCCCTTGCCCTCG	GATTCACAGAGTGGCACCTCA	primers for RT-PCR
TaDof-4D	CCACCTTAGACCTCACAGAACAAA	CGACAATCCTTCAGCACACAAAC	primers for RT-PCR
TraesCS1A02G224600	GACGCGCAAGGAGCAGATGG	TTGAACTTGGACTCGTCGATGTCG	primers for RT-PCR
TraesCS1A02G292200	TCGACTTCGGCCTCTCCATCTTC	GTGCCACTCCTTGTTCAGTCTCAG	primers for RT-PCR
TraesCS2A02G106500	GCATCGACACGGACGGCATC	TCTTGAACCACGCCTCCTCCTC	primers for RT-PCR
TraesCS2A02G165800	AGAAGCGGATGTCTGGAGTATCGG	TGGAGTCAGAGAAGGCCAAGGTG	primers for RT-PCR
TraesCS2A02G283800	ACAACCATGACAGTGGCGTTCTAC	TACTCTGGTCAAGCTCTGGCATCC	primers for RT-PCR
TraesCS2B02G124100	ACCTGCTACGCCGCATCCTC	TGTCCTCCTTGAACTCCGTCTCG	primers for RT-PCR
TraesCS2B02G175800	GCCTTGGCATGGACGGACTAAG	GGCACGAGGACATTCCGATGAG	primers for RT-PCR
TraesCS2B02G512700	GCCGCAGTTGGTAGTTGGTA	GTGAGGTCGGACACCATCTC	primers for RT-PCR
TraesCS3A02G109300	GCGACAGAAGGAAGCAGAGT	CCAAATCTGGTGCTTCCAAT	primers for RT-PCR
TraesCS3A02G245900	AGAACGGCATTTGCTACACC	CCGTCGTATACGCCTTTGAT	primers for RT-PCR
TraesCS3A02G434900	GGGACCCGGAATGAACGTGAATG	GCTTAGTGGCATCGGAGTCATCAG	primers for RT-PCR
TraesCS3B02G293000	CGAAGCAGCACGCCGAGAAG	TCCAGTACGAGTAGCGGAACCG	primers for RT-PCR
TraesCS3B02G404400	GTGGAGGAGGTGTGGGCTGAG	AGGAGGCTGCTGTGAGGGTTG	primers for RT-PCR
TraesCS3D02G166300	CATGGACTGAGGAGGACCGAGAC	AGGTGACGATGCAGCAACAAGAC	primers for RT-PCR
TraesCS3D02G364900	CGCCACCACCTCCTCCTCAAG	CGCCGCCGTTCTCCATCATC	primers for RT-PCR
TraesCS4A02G130600	CCTTCGGCTTCATCACTGACTTCC	TGGCGTAGGCAGAGGTGGAC	primers for RT-PCR
TraesCS4B02G109800	TTGATGCCGACAATAGTGGA	AAGCCTGGATTTCATGTTCG	primers for RT-PCR
TraesCS4B02G120400	AGGACAATGGTGTGGTGAAGATGC	CAATGAGGTGGTGGGAAGGTGTG	primers for RT-PCR
TraesCS4B02G174000	CCTTGGGCTTCATCACTGACTTCC	TGGCGTAGGCAGAGGTGGAC	primers for RT-PCR
TraesCS4B02G176700	AACGAGCATTCATGCAACAG	CCGGATGAATCAAAGCAGAT	primers for RT-PCR
TraesCS4B02G210100	CACCTCGTCGTCGCCAACTG	TGTGGTCGGATGAGAGTGGGATG	primers for RT-PCR
TraesCS4D02G210900	CACCTCGTCGTCGCCAACTG	TGTGGTCGGATGAGAGTGGGATG	primers for RT-PCR
TraesCS5A02G066400	GGCACGATAGCTGGAGAATGAACC	GTTGGTAGTAGCGGCACATCTTCG	primers for RT-PCR
TraesCS5A02G070600	CGTGGAGGCGGTTCTTGAAGC	TCCTCGCTGGTACTGCTAGACG	primers for RT-PCR
TraesCS5A02G090000	CAGATTGGTCGCATGGTTCAGAGG	TCACTTCCTGGCTCTTGCTCTCC	primers for RT-PCR
TraesCS5A02G216200	CCCATAACCTTCTTCCGTGA	TATGGCACATGGGCTGAATA	primers for RT-PCR
TraesCS5A02G477400	CAAGGAGCGGAAGAAGCAAGAGG	ACCCACTGATCGCCGTCGTC	primers for RT-PCR
TraesCS5B02G223800	TCTGGTCCTGCGGTGTCATCC	TTGCGGTACATGGACATGAGGTTC	primers for RT-PCR
TraesCS5D02G112900	GTTGCCCCTCAAGAACCACATCC	GGAAGTCGTCGGAAGCGTATGC	primers for RT-PCR
TraesCS5D02G122800	GCAGTTCGGCACGACGTACC	GTAATCCTCGCGGCACAGCAG	primers for RT-PCR
TraesCS5D02G387900	GAGTAGAGCGGCTGCCACTAGG	CCGAACGCCTGGACCTCCTC	primers for RT-PCR
TraesCS5D02G401000	CTCTGCAAGGAACCGAAGAG	ACAACACGCGTTAACCATCA	primers for RT-PCR
TraesCS5D02G521400	GTTCATCGCCACTCTGTCCTCAAG	GCTCGATCCTCCTGCACACAAAG	primers for RT-PCR
TraesCS6A02G011700	GCAGCTGGAGAAGAGCCTAA	CCGTCAACAGCTTTCTCTCC	primers for RT-PCR
TraesCS6A02G264200	GTCCTCTACTCCCTCAGCCTCAAG	CGGCGTGGATGAAGCAGAGC	primers for RT-PCR
TraesCS6A02G358400	AACAAGACCGACAAGGCATC	AATCGGCTCATGCTGAGAAC	primers for RT-PCR
TraesCS7A02G229400	GCGATCTCTTCACCCTGGTT	TGTTAACCACCAGCCAGTGA	primers for RT-PCR
TraesCS7B02G115300	GTGCTCGTCCAAGTGCTCGTC	CGCCCTTGTTGCCGTAGGTG	primers for RT-PCR
TraesCS7B02G132100	TTTCTGCTGACATGCCCGAGATG	TGAAGCGGCGGTGGTTGTTG	primers for RT-PCR
TraesCS7D02G239800	AAAGGTGGAGCGTTGTCAAGATGG	GCAGATCGTTGGAGTGTGAGAAGG	primers for RT-PCR
tae-miR9774	CGCAAGATATTGGGTATTTCTGTC	--	primers for RT-PCR
tae-miR6197-5p	GCTCTGTAAACAAATGTAGGACG	--	primers for RT-PCR
tae-miR9656-3p	CTTCGAGACTCTGAACAGCGG	--	primers for RT-PCR
tae-miR9657b-5p	TTCGTCGGAGAAGCATGTTGC	--	primers for RT-PCR
tae-miR9661-5p	TGAAGTAGAGCAGGGACCTCA	--	primers for RT-PCR
tae-miR9659	TTGTCTGGTCCAATGGTTGTT	--	primers for RT-PCR
tae-miR395b	TGAAGTGTTTGGGGGAACTC	--	primers for RT-PCR
unconservative_chr1A_1832	TCCCCTCTGCCGTCTGCT	--	primers for RT-PCR
unconservative_chr7B_41814	GTTCAATAAAGCTGTGGGA	--	primers for RT-PCR
unconservative_chr5A_26151	ACAGCACGGCGCTTGCG	--	primers for RT-PCR
tae-miR408	CCAGGGAAGAGGCAGTGCA	--	primers for RT-PCR
MSTRG.1015861.37	GATGAGCTGCCTCCACCATTGTAC	TCCTTGCTTTGGATGCCTCGTAAC	primers for RT-PCR
MSTRG.1074080.3	GCGTGTGTAGCCGTGATGGTC	GAGCGAGAAGAGGAGCAAAGGAAC	primers for RT-PCR
MSTRG.115329.5	AAGGCAGGAGGTGGAGGAAGC	TATAGGATTCTCCCGCCGCAGTAG	primers for RT-PCR
MSTRG.1263624.23	ACCTGACGGCTGATAGTGAGGATG	ACTGTCGGACGAATTGGTGATGC	primers for RT-PCR
MSTRG.1283655.1	TCTGACGCTCCTCGCTGTCTC	CGCTTGATCGCCGACGGAAG	primers for RT-PCR
MSTRG.132189.6	CGCATAGGGCACGGACTGAATC	ACGAACCACGCCGCTATGATTG	primers for RT-PCR
MSTRG.1528921.2	TTGCTATGCCTATGCTGCGATACC	TGCTAGGACAAGGTGGGTTAGAGG	primers for RT-PCR
MSTRG.1541185.1	TTGCTATGCCTATGCTGCGATACC	TGCTAGGACAAGGTGGGTTAGAGG	primers for RT-PCR
MSTRG.1577548.1	CCGCCTTCGCCATTTCCTGAG	CCGACAGCATATGGATCACCTACC	primers for RT-PCR
MSTRG.1617243.1	CATCAGTGTGACGCTCCCGATTC	TCTTCCCGTGAGTCCCTGATCTTG	primers for RT-PCR
MSTRG.1629331.3	TCATGCACCTGTGTCTTGCCATTC	CAACCTTCTTGCCTCACGGTGTAC	primers for RT-PCR
MSTRG.1629343.1	TTTGAGATGCCCGCTGGATTCAC	TCACACCTGTACCACTCGACCTTG	primers for RT-PCR
MSTRG.162995.2	GTCGCTATGAGGGTCTGGTGTTTG	GTCGGTGCTTGTCGGGAGTTATG	primers for RT-PCR
MSTRG.1635483.31	GCAGGCAGTATGGTCGCATCC	GGATCAGTGGCAGTTACTCAGGTG	primers for RT-PCR
MSTRG.1643914.6	GCTCTGCTCTTCTGGAACCTGTG	ATGACCGCAAGTTTCCCAACCC	primers for RT-PCR
MSTRG.1643916.9	GCTCTGCTCTTCTGGAACCTGTG	TGGCATGACACATGACCGCAAG	primers for RT-PCR
MSTRG.1660507.3	GCTTGTATTGGTGGGTGGGAGTTG	ACCGTCAAAGCATCCAGTGTGAAG	primers for RT-PCR
MSTRG.1674343.6	GGAGGCAAGCACTTCAGTCTGG	TGTGAAACCAGGCAGGAACGATC	primers for RT-PCR
MSTRG.1674343.8	CGGCCTGGAATTCACCTGATGG	AGCGGTACGAGCCTGTCAGAC	primers for RT-PCR
MSTRG.1710187.1	ATTGGAGTTGCTGCTATCGTTGGG	GCTTCCAGATCGGCTTCACCTTC	primers for RT-PCR
chr4D:1350054|1350378	CTGTCAGGGCGACGACGACT	TCAGCTCCCGGAACAAACC	primers for RT-PCR
chr7D:160552919|160553104	GGTCCAGCACCAAGTGT	ATCTGTACCTGTCCCAATG	primers for RT-PCR
chr5A:412219299|412220240	CTTGTTGATTGCTGCCATCC	CGGGAAGCATCCTATTTATT	primers for RT-PCR
chr2A:41465071|41465418	TGCTGGATGCTCTCAATGTC	TGGTTCTTACAGGCTGAGGG	primers for RT-PCR
chr2B:603169600|603171184	GAGAGATTCCAAACAGGGCT	CACAAAGTCACCAAAGAGGAT	primers for RT-PCR
