# Supplementary material for: The TaDof-2D–miR1832–TaP450-7A module regulates low-temperature-induced seed dormancy release in wheat
Source: Plant Commun. 2026 Jan 30;7(7):101749. doi: 10.1016/j.xplc.2026.101749 (PMC13370231; doi:10.1016/j.xplc.2026.101749)
Supplement: Supplemental Table 14. Phenotypic data of seed dormancy in the 160 wheat varieties [file mmc11.xlsx]

## Sheet: Sheet1
Supplemental Table 14 Phenotypic data of seed dormancy in the 160 wheat varieties (160WV).
Variety	2022GI5-HF	2022GI5-SZ	2022GI5-HB	2023GI5-GH	2023GI5-HF	2023GI5-HB
FuKuhO	0.07	0.33		0.1	0.16	0.66
Aikang58	0.18	0.48	0.3	0.81	0.89	0.93
Aizao64	0.07	0.23	0.38	0.83	0.8	0.81
Bainong207	0.27	0.61	0.57	0.87	0.86	0.75
Bainong419	0.14	0.44	0.47	0.95	0.95	0.95
Bainong64	0.08	0.39	0.48	0.68	0.83	0.99
Changmai20	0.18	0.97	0.72	0.88	0.91	0.98
Chuanmai42	0.18	0.52	0.27	0.37	0.29	0.33
Fanmai5	0.14	0.31	0.36	0.83	0.81	0.9
Fenghua8829	0.13	0.27	0.34	0.54	0.69	0.65
Handan6172	0.59	0.71	0.64	0.99	0.16	1
Hengguan35	0.41	0.75	0.84	0.89	0.97	1
Huacheng3366	0.19	0.35	0.44	0.91	0.86	0.73
Huaimai20	0.09	0.36	0.32	0.88	0.85	1
Huaimai33	0.26	0.73	0.72	0.98	0.93	1
Jimai20	0.18	0.5	0.35	0.79	0.26	0.9
Jimai22	0.26	0.71	0.55	0.64	0.72	0.76
Jimai44	0.11	0.48	0.37	0.74	1	1
Jinan17	0.18	0.67	0.3	0.96	0.96	1
Jishi02-1	0.45	0.7	0.81	0.98	1	0.96
Jinhe9123	0.76	0.88	0.51	0.75	0.98	0.9
Jing411	0.46	0.57	0.34	0.96	1	0.99
KangF	0.01	0.16	0.12	0.17	0.12	0.14
Lankao298	0.05	0.34		0.9	0.79	0.88
Luyuan502	0.18	0.41	0.09	0.8	0.68	0.63
Luomai36	0.55	0.8	0.72	0.9	0.99	0.9
Mianmai37	0.2	0.53	0.45	0.55	0.39	0.66
Ningmai13	0.03	0.12		0.79	0.35	0.76
Ningmai9hao	0.01	0.11		0.36	0.41	0.63
Nongda1108	0.77	1	0.9	0.91	0.86	0.82
Shengxuan6	0.01	0.1	0.36	0.42	0.26	0.62
Shijiazhuang8	0.43	0.94	0.6	0.94	0.98	0.96
Shimai12	0.69	0.95	0.72	0.79	0.84	1
Shiyou17	0.43	0.62	0.71	0.92	0.85	1
Wanmai715	0.23	0.33	0.31	0.89	0.84	1
Wanmai19	0.25	0.5	0.19	0.82	0.79	0.63
Wanmai38	0.44	0.89	0.42	0.81	0.93	1
Wanximai0638	0.26	0.26	0.96	0.52	0.14	1
Weilong169	0.45	0.71	0.69	0.94	0.98	1
Weilai0818	0.03	0.42	0.44	0.46	0.4	0.79
Wumai988	0.2	0.22	0.2	0.95	0.77	0.99
Xinong511	0.14	0.62	0.38	0.79	0.76	0.9
Xinong822	0.38	0.72	0.6	1	0.89	1
Xinmai26	0.43	0.65	0.44	0.91	0.85	0.94
XumaiDH9	0.14	0.37	0.38	0.75	0.71	0.82
Yannong1212	0.32	0.94	0.74	0.81	0.93	0.91
Yannong15	0.21	0.33	0.28	0.93	0.64	1
Yannong19	0.4	0.67	0.66	0.97	0.63	0.82
Yanzhan4110	0.38	0.48	0.49	0.7	0.89	1
Yang157	0.59	0.18	0.29	0.56	0.2	0.42
Yangmai158	0.16	0.26	0.2	0.11	0.07	0.28
Yangmai16	0	0.12	0.2	0.03	0.05	0.01
Yangnuomai1	0.02	0.16	0.17	0.41	0.23	0.32
Zhenmai9	0.25	0.31	0.62	0.94	0.76	0.75
Zheng9023	0.27	0.42	0.46	0.97	0.98	0.91
Zhengmai366	0.08	0.26	0.47	0.91	0.76	0.86
Zhengmai7698	0.15	0.68	0.29	0.61	0.77	1
Zhongmai578	0.1	0.27	0.31	0.88	0.61	1
Zhongyou9507	0.72	0.91	0.67		1	1
Zhou98165	0.14	0.48	0.56	0.95	0.82	0.81
Zhoumai16	0.31	0.92	0.75	0.89	0.93	1
Zhoumai18	0.57	0.64	0.78	0.93	0.87	0.91
Zhoumai27	0.38	0.5	0.59	0.92	0.93	0.88
Zhouyuan9369	0.26	0.56	0.49	0.87	0.86	0.92
Zhumai126	0.08	0.17	0.25	0.57	0.79	0.85
Xinmai18	0.09	0.33	0.41	0.74	0.74	0.72
Yangxiaomai	0.05	0.17	0	0.55	0.03	0.06
Baijiaozi	0.07	0.64	0.54	0.13	0.04	0.02
Dahongpao	0.01	0.36	0.31	0.02	0.02	0
Zuantoubaike	0.03	0.16	0.18	0.17	0.13	0.04
Hongzhangqi	0.03	0.43	0.43	0.27	0.52	0.38
Hulutou	0.01	0.23	0.1	0.4	0.48	0.25
Meiqianwu	0	0.4	0.09	0.01	0.06	0
Quetuimai	0.05	0.44	0.02	0.83	0.59	0.48
Yazuixiaomai	0.04	0.13	0.3	0.12	0.11	0.03
Yazuizi	0.09	0.13	0.04	0.14	0.09	0
Zaoxiaomai	0.03	0.21	0.2	0.14	0.02	0.03
Fulingxuxumai	0.04	0.07			0.17	0.24
Langzhongbaimaizi	0	0.21	0.01	0.32	0.24	0.04
Luxianwumanghonghuamai	0.02	0.17		0.35	0.05
Shehongdayu	0.01	0.14	0	0.04	0.03	0
Sichuanyuangusongdahonghua	0.01	0.07		0.08	0.01	0.06
Suiningtuotuomai	0.03	0.06	0.02	0.54	0.32	0
Waitoubai	0.05	0.14	0.26	0.25	0.59	0.34
Wanxianbaimaizi	0	0.58	0.01	0.12	0.1	0.1
Wangshuibai	0.09	0.13	0.71	0.4	0.31	0.22
Yanbianqingkemai	0.02	0.19	0	0.91	0.12	0.1
Zhongjiangzhangmangbaixiaomai	0.01	0.11	0.01	0.48	0.07
Zitongnvermai	0.05	0.03	0	0.89	0.18
Yingshanghong	0.01	0.09	0.01	0.83	0	0
Hongmai	0.01	0.11	0	0.04	0	0.01
Hongmangchun21	0	0.11	0	0.08	0	0.01
Hongyouzi	0	0.14	0	0.18	0.02	0
Wuhuatou	0.01	0.51	0	0.23	0.01	0
Qinglanmai	0.34	0.65	0.01	0.46	0.38
Hongchunmai	0.1	0.08		0.07	0.31
Tiandengxiaomai	0	0.05	0.09	0.04	0.02	0.02
Yishanxiaomai	0.01	0.07		0	0.01
Youmai	0	0.08			0.02
Qianjiaomai	0	0.29	0.01	0.06	0.05	0.02
Yuguo	0.37	0.4	0.03	0.34	0.58	0.86
Huawanmai24	0.03	0.56	0.49	0.83	0.81	0.6
Zhengshi9170	0.41	0.93	0.48	0.76	0.86	1
Pumai157	0.42	0.89	0.68	0.89	0.94	1
Zhengmai2018	0.45	0.69	0.67	0.99	0.96	1
Shangnong5	0.37	0.79	0.58	0.97	0.94	0.99
Luomai47	0.48	0.45	0.62	0.88	0.94	0.9
Anke1506	0.23	0.84	0.31	0.85	0.58	0.86
Demai100	0.91	0.35	0.81	0.99	0.94	0.99
Gaoyou2018	0.22	0.89	0.1	0.65	0.72	0.76
Henong825	0.49	0.56	0.82	0.98	0.96	0.97
Heng1589	0.34	0.45	0.45	0.97	0.86	1
Huacheng5157	0.35	0.58		0.9	0.89	0.63
Huaihe0615	0.44	0.43	0.35	0.94	0.93	0.62
Huaihe12013	0.28	0.97	0.5	0.92	0.85	0.89
Huaimai1403	0.69	0.71	0.93	0.99	0.99	1
Jimai31	0.24	0.83	0.51	0.62	0.74	0.8
Jiangmai178	0.41	0.26	0.57	0.99	0.91	1
Wansu0891	0.09	0.56	0.14	0.62	0.59	0.42
Wansu1510	0.09	0.77	0.56	0.88	0.91	0.82
Xichun169	0.32	0.84	0.67	0.99	0.93	0.82
Xumai18197	0.51	0.24	0.61	0.86	0.77	0.67
Yumai9	0.07	0.31	0.13	0.78	0.81	0.52
Yunong69	0.07	0.25	0.42	0.88	0.77	0.77
Zhaofeng36	0.17	0.16	0.52	0.78	0.76	0.96
Ag303	0.02	0.14	0.47		0.16	0.93
Dp34	0.03	0.45	0.27	0.22	0.25	0.18
Dp36	0.4	0.51	0.22	0.41	0.74	0.54
Pubing01	0.31	0.41	0.44	0.93	0.86	0.91
Xiaoyan6	0.03	0.6	0.29	0.67	0.64	0.74
Zhongke166	0.24	0.21	0	0.75	0.83	1
Shannong2-16	0.11	0.4	0.02	0.2	0.41	0.1
Annong216	0.19	0.34	0.26	0.95	0.95	0.74
Annong217	0.13	0.89	0.5	0.93	0.94	1
Annong218	0.43	0.59	0.66	0.94	0.96	0.99
Annong92484	0.44	0.53	0.68	0.89	0.86	0.69
Annong9267	0.15	0.29	0.46	0.86	0.69	0.82
Annong98	0.31	0.57	0.66	0.72	0.91	1
Annong0419	0.11	0.66	0.3	0.76	0.62	0.78
Annong0711	0.17	0.82	0.25	0.84	0.83	0.71
Annong1106	0.5	0.05	0.86	0.98	0.96	0.97
Annong1124	0	0.24	0.02	0.26	0.06	0.18
Annong1589	0.05	0.59	0.37	0.77	0.82	0.74
Annong185	0.21	0.59	0.36	0.95	0.95	0.83
Annong188	0.27	0.77	0.33	0.9	0.89	1
Annong197	0.32	0.49	0.67		0.99	0.91
HY-4	0.05	0.46			0.14	0.81
HY-5	0.02	0.77	0.57		0.06	0.95
HY-6	0.02	0.65	0.64		0.09	1
SZ-3	0.01	0.61	0.58		0.08	0.13
SZ-5	0	0.41	0.56		0.06	0.66
SZ-7	0		0.66		0.01	0.66
SZ-14	0		0.59		0.11	1
SZ-25	0.01				0.03	0.95
Lemai207	0.16		0.49	0.74	0.82	0.94
Huaimai21	0.42		0.63	0.96	0.87	1
Zhongmai895	0.26		0.68	0.92	0.89	1
Sumai3	0.19		0.69	0.88	0.89	0.74
Annong8455	0.23		0.68	0.9	0.76	0.75
Guomai9	0.07		0.07	0.71	0.63	0.93
